# Supplementary material for: N-[3-(Dimethyl­amino)­prop­yl]-N′-(2-hy­droxy-5-methyl­phen­yl)oxamide
Source: Acta Crystallogr Sect E Struct Rep Online. 2012 Feb 29;68(Pt 3):o895. doi: 10.1107/S1600536812007957 (PMC3297941; doi:10.1107/S1600536812007957)
Supplement: Supplementary file 1 [file e-68-0o895-sup1.cif]

##############################################################################
#                                                                            #
# This CIF contains the data in a paper accepted for publication in          #
# Acta Crystallographica Section E. It conforms to the requirements of       #
# Notes for Authors for Acta Crystallographica Section E, and has been       #
# peer reviewed under the auspices of the IUCr Commission on Journals.       #
#                                                                            #
# Full details of the Crystallographic Information File format               #
# are given in the paper "The Crystallographic Information File (CIF):       #
# a New Standard Archive File for Crystallography" by S. R. Hall, F. H.      #
# Allen and I. D. Brown [Acta Cryst. (1991), A47, 655-685].                  #
#                                                                            #
# The current version of the core CIF dictionary is obtainable from          #
# ftp://ftp.iucr.org/pub/cif_core.dic.                                       #
#                                                                            #
# Software is freely available for graphical display of the structure(s)     #
# in this CIF. For information consult the CIF software page                 #
# http://www.iucr.org/resources/cif/software.                                #
#                                                                            #
# This file may be used for bona fide research purposes within the           #
# scientific community so long as proper attribution is given to the journal # 
# article from which it was obtained.                                        #
#                                                                            #
##############################################################################
data_I
_audit_creation_method     SHELXL97
_chemical_name_systematic
;
<i>N</i>-[3-(Dimethylamino)propyl]-<i>N</i>'-(2-hydroxy-5-
methylphenyl)ethanediamide
;
_chemical_name_common
;
<i>N</i>-[3-(Dimethylamino)propyl]-<i>N</i>'-(2-hydroxy-5-methylphenyl)oxamide
;
_chemical_formula_moiety     'C14 H21 N3 O3'
_chemical_formula_sum     'C14 H21 N3 O3'
_chemical_formula_iupac     'C14 H21 N3 O3'
_chemical_formula_weight     279.34
_chemical_melting_point     ?
_symmetry_cell_setting     monoclinic
_symmetry_space_group_name_H-M     'P 21/c'
_symmetry_space_group_name_hall     '-P 2ybc'
loop_
    _symmetry_equiv_pos_as_xyz
    'x, y, z'
    '-x, y+1/2, -z+1/2'
    '-x, -y, -z'
    'x, -y-1/2, z-1/2'
_cell_length_a     11.542(2)
_cell_length_b     10.304(2)
_cell_length_c     13.860(3)
_cell_angle_alpha     90.00
_cell_angle_beta     109.16(3)
_cell_angle_gamma     90.00
_cell_volume     1557.2(5)
_cell_formula_units_Z     4
_cell_measurement_reflns_used     2107
_cell_measurement_theta_min     2.516
_cell_measurement_theta_max     23.26
_cell_measurement_temperature     296(2)
_exptl_crystal_description     block
_exptl_crystal_colour     colourless
_exptl_crystal_size_max     0.27
_exptl_crystal_size_mid     0.24
_exptl_crystal_size_min     0.17
_exptl_crystal_density_diffrn     1.191
_exptl_crystal_density_meas     ?
_exptl_crystal_density_method     'not measured'
_exptl_crystal_F_000     600
_exptl_absorpt_coefficient_mu     0.085
_exptl_absorpt_correction_type     multi-scan
_exptl_absorpt_process_details     '(SADABS; Sheldrick, 2003)'
_exptl_absorpt_correction_T_min     0.9774
_exptl_absorpt_correction_T_max     0.9857
_exptl_special_details     ?
_diffrn_ambient_temperature     296(2)
_diffrn_radiation_type     MoK\a
_diffrn_radiation_wavelength     0.71073
_diffrn_radiation_source     'fine-focus sealed tube'
_diffrn_radiation_monochromator     graphite
_diffrn_measurement_device_type     'Bruker APEX'
_diffrn_measurement_method     '\f and \w'
_diffrn_detector_area_resol_mean     ?
_diffrn_reflns_number     7686
_diffrn_reflns_av_R_equivalents     0.0215
_diffrn_reflns_av_sigmaI/netI     0.0273
_diffrn_reflns_theta_min     2.52
_diffrn_reflns_theta_max     26.14
_diffrn_reflns_theta_full     26.14
_diffrn_measured_fraction_theta_max     0.996
_diffrn_measured_fraction_theta_full     0.996
_diffrn_reflns_limit_h_min     -6
_diffrn_reflns_limit_h_max     14
_diffrn_reflns_limit_k_min     -12
_diffrn_reflns_limit_k_max     12
_diffrn_reflns_limit_l_min     -17
_diffrn_reflns_limit_l_max     12
_diffrn_standards_number     0
_diffrn_standards_interval_count     ?
_diffrn_standards_interval_time     0
_diffrn_standards_decay_%     0
_refine_special_details
;
Refinement of <i>F</i>^2^ against ALL reflections. The weighted <i>R</i>-factor
<i>wR</i> and goodness of fit <i>S</i> are based on <i>F</i>^2^, conventional
<i>R</i>-factors <i>R</i> are based on <i>F</i>, with <i>F</i> set to zero for
negative <i>F</i>^2^. The threshold expression of <i>F</i>^2^ >
\s(<i>F</i>^2^) is used only for calculating <i>R</i>-factors(gt) <i>etc</i>.
and is not relevant to the choice of reflections for refinement.
<i>R</i>-factors based on <i>F</i>^2^ are statistically about twice as large
as those based on <i>F</i>, and <i>R</i>-factors based on ALL data will be
even larger.
;
_reflns_number_total     3099
_reflns_number_gt     2093
_reflns_threshold_expression     >2\s(I)
_refine_ls_structure_factor_coef     Fsqd
_refine_ls_matrix_type     full
_refine_ls_R_factor_all     0.0779
_refine_ls_R_factor_gt     0.0527
_refine_ls_wR_factor_gt     0.1336
_refine_ls_wR_factor_ref     0.1508
_refine_ls_goodness_of_fit_ref     1.024
_refine_ls_restrained_S_all     1.024
_refine_ls_number_reflns     3099
_refine_ls_number_parameters     196
_refine_ls_number_restraints     1
_refine_ls_hydrogen_treatment     mixed
_refine_ls_weighting_scheme     calc
_refine_ls_weighting_details
       'calc w = 1/[\s^2^(Fo^2^)+(0.0680P)^2^+0.3954P] where P=(Fo^2^+2Fc^2^)/3'
_atom_sites_solution_hydrogens     geom
_atom_sites_solution_primary     direct
_atom_sites_solution_secondary     difmap
_refine_ls_shift/su_max     0.000
_refine_ls_shift/su_mean     0.000
_refine_diff_density_max     0.297
_refine_diff_density_min     -0.256
_refine_ls_extinction_method     none
_refine_ls_extinction_coef     ?
loop_
    _atom_type_symbol
    _atom_type_description
    _atom_type_scat_dispersion_real
    _atom_type_scat_dispersion_imag
    _atom_type_scat_source
    'C' 'C' 0.0033 0.0016
                         'International Tables Vol C Tables 4.2.6.8 and 6.1.1.4'
    'H' 'H' 0.0000 0.0000
                         'International Tables Vol C Tables 4.2.6.8 and 6.1.1.4'
    'N' 'N' 0.0061 0.0033
                         'International Tables Vol C Tables 4.2.6.8 and 6.1.1.4'
    'O' 'O' 0.0106 0.0060
                         'International Tables Vol C Tables 4.2.6.8 and 6.1.1.4'
_computing_data_collection     'SMART (Bruker, 2002)'
_computing_cell_refinement     'SAINT (Bruker, 2002)'
_computing_data_reduction     'SAINT (Bruker, 2002)'
_computing_structure_solution     'SHELXS97 (Sheldrick, 2008)'
_computing_structure_refinement     'SHELXL97 (Sheldrick, 2008)'
_computing_molecular_graphics     'XP (Siemens, 1994)'
_computing_publication_material     'WinGX (Farrugia, 1999)'
loop_
    _atom_site_type_symbol
    _atom_site_label
    _atom_site_fract_x
    _atom_site_fract_y
    _atom_site_fract_z
    _atom_site_U_iso_or_equiv
    _atom_site_adp_type
    _atom_site_calc_flag
    _atom_site_refinement_flags
    _atom_site_occupancy
    _atom_site_symmetry_multiplicity
    _atom_site_disorder_assembly
    _atom_site_disorder_group
    O O1 0.78563(15) 0.54467(14) 0.12601(15) 0.0756(5) Uani d D 1 1 . .
    O O2 0.52711(14) 0.16017(13) 0.05547(12) 0.0675(4) Uani d . 1 1 . .
    O O3 0.81264(15) 0.18892(16) 0.01920(14) 0.0812(5) Uani d . 1 1 . .
    N N1 0.66500(17) 0.32727(16) 0.08912(13) 0.0551(4) Uani d . 1 1 . .
    N N2 0.67544(19) 0.02499(17) -0.02835(13) 0.0606(5) Uani d . 1 1 . .
    N N3 0.92876(16) -0.24706(17) 0.16828(17) 0.0720(6) Uani d . 1 1 . .
    C C1 0.67333(18) 0.54785(18) 0.13783(15) 0.0535(5) Uani d . 1 1 . .
    C C2 0.60784(17) 0.43098(17) 0.12124(14) 0.0491(5) Uani d . 1 1 . .
    C C3 0.49425(19) 0.4244(2) 0.13394(15) 0.0574(5) Uani d . 1 1 . .
    H H3A 0.4521 0.3459 0.1235 0.069 Uiso calc R 1 1 . .
    C C4 0.4419(2) 0.5333(2) 0.16214(16) 0.0623(5) Uani d . 1 1 . .
    C C5 0.5060(2) 0.6490(2) 0.17547(15) 0.0617(6) Uani d . 1 1 . .
    H H5 0.4715 0.7234 0.1927 0.074 Uiso calc R 1 1 . .
    C C6 0.62038(19) 0.65640(19) 0.16368(15) 0.0587(5) Uani d . 1 1 . .
    H H6 0.6618 0.7353 0.1733 0.070 Uiso calc R 1 1 . .
    C C7 0.3173(2) 0.5254(3) 0.1756(3) 0.0982(9) Uani d . 1 1 . .
    H H7A 0.3224 0.4715 0.2333 0.147 Uiso calc R 1 1 . .
    H H7B 0.2593 0.4890 0.1152 0.147 Uiso calc R 1 1 . .
    H H7C 0.2912 0.6109 0.1867 0.147 Uiso calc R 1 1 . .
    C C8 0.62327(18) 0.20947(18) 0.05512(14) 0.0522(5) Uani d . 1 1 . .
    C C9 0.7136(2) 0.1393(2) 0.01338(15) 0.0568(5) Uani d . 1 1 . .
    C C10 0.7491(3) -0.0559(2) -0.07135(18) 0.0756(7) Uani d . 1 1 . .
    H H10A 0.8154 -0.0044 -0.0798 0.091 Uiso calc R 1 1 . .
    H H10B 0.6987 -0.0857 -0.1384 0.091 Uiso calc R 1 1 . .
    C C11 0.8022(2) -0.1719(2) -0.00525(19) 0.0739(7) Uani d . 1 1 . .
    H H11A 0.8523 -0.2210 -0.0365 0.089 Uiso calc R 1 1 . .
    H H11B 0.7358 -0.2277 -0.0022 0.089 Uiso calc R 1 1 . .
    C C12 0.8800(2) -0.1347(2) 0.10290(19) 0.0692(6) Uani d . 1 1 . .
    H H12A 0.9478 -0.0812 0.0999 0.083 Uiso calc R 1 1 . .
    H H12B 0.8306 -0.0833 0.1333 0.083 Uiso calc R 1 1 . .
    C C13 1.0343(3) -0.3023(3) 0.1486(4) 0.1352(16) Uani d . 1 1 . .
    H H13A 1.0639 -0.3754 0.1927 0.203 Uiso calc R 1 1 . .
    H H13B 1.0979 -0.2381 0.1613 0.203 Uiso calc R 1 1 . .
    H H13C 1.0112 -0.3299 0.0787 0.203 Uiso calc R 1 1 . .
    C C14 0.9619(3) -0.2082(3) 0.2779(2) 0.1081(10) Uani d . 1 1 . .
    H H14A 1.0234 -0.1416 0.2926 0.162 Uiso calc R 1 1 . .
    H H14B 0.9933 -0.2822 0.3206 0.162 Uiso calc R 1 1 . .
    H H14C 0.8904 -0.1759 0.2908 0.162 Uiso calc R 1 1 . .
    H H1 0.732(2) 0.343(2) 0.0811(16) 0.062(7) Uiso d . 1 1 . .
    H H2 0.599(2) -0.003(2) -0.0308(18) 0.078(8) Uiso d . 1 1 . .
    H H1A 0.824(2) 0.622(2) 0.139(2) 0.109(10) Uiso d D 1 1 . .
loop_
    _atom_site_aniso_label
    _atom_site_aniso_U_11
    _atom_site_aniso_U_22
    _atom_site_aniso_U_33
    _atom_site_aniso_U_12
    _atom_site_aniso_U_13
    _atom_site_aniso_U_23
    O1 0.0618(10) 0.0484(9) 0.1234(14) -0.0114(7) 0.0397(10) -0.0126(9)
    O2 0.0639(9) 0.0513(8) 0.0878(11) -0.0137(7) 0.0256(8) -0.0038(7)
    O3 0.0699(11) 0.0702(10) 0.1088(13) -0.0180(9) 0.0365(10) -0.0231(9)
    N1 0.0503(10) 0.0458(9) 0.0663(11) -0.0055(8) 0.0153(9) -0.0007(8)
    N2 0.0644(12) 0.0522(10) 0.0612(11) -0.0056(9) 0.0152(9) -0.0059(8)
    N3 0.0500(10) 0.0522(10) 0.1121(16) 0.0014(8) 0.0245(10) 0.0097(10)
    C1 0.0525(11) 0.0476(11) 0.0571(11) -0.0021(9) 0.0134(9) 0.0028(9)
    C2 0.0503(11) 0.0444(10) 0.0477(10) -0.0003(8) 0.0094(8) 0.0034(8)
    C3 0.0544(12) 0.0572(12) 0.0576(12) -0.0071(9) 0.0142(10) 0.0030(9)
    C4 0.0556(12) 0.0699(14) 0.0602(12) 0.0021(11) 0.0176(10) 0.0001(10)
    C5 0.0642(13) 0.0608(13) 0.0562(12) 0.0106(11) 0.0144(10) -0.0013(10)
    C6 0.0639(13) 0.0459(11) 0.0620(12) -0.0015(9) 0.0147(10) -0.0016(9)
    C7 0.0717(17) 0.106(2) 0.128(2) -0.0018(16) 0.0483(17) -0.0125(19)
    C8 0.0538(12) 0.0433(10) 0.0524(11) -0.0039(9) 0.0078(9) 0.0045(8)
    C9 0.0580(12) 0.0503(11) 0.0562(11) -0.0054(10) 0.0109(10) 0.0010(9)
    C10 0.1010(19) 0.0682(14) 0.0629(14) -0.0081(13) 0.0340(13) -0.0143(11)
    C11 0.0895(17) 0.0542(13) 0.0863(16) -0.0011(12) 0.0402(14) -0.0182(12)
    C12 0.0598(13) 0.0476(11) 0.0948(17) -0.0030(10) 0.0182(12) -0.0023(11)
    C13 0.0772(19) 0.096(2) 0.253(5) 0.0301(17) 0.083(3) 0.056(3)
    C14 0.097(2) 0.096(2) 0.100(2) 0.0002(17) -0.0096(17) 0.0116(17)
_geom_special_details
;
All e.s.d.'s (except the e.s.d. in the dihedral angle between two l.s. planes)
are estimated using the full covariance matrix. The cell e.s.d.'s are taken
into account individually in the estimation of e.s.d.'s in distances, angles
and torsion angles; correlations between e.s.d.'s in cell parameters are only
used when they are defined by crystal symmetry. An approximate (isotropic)
treatment of cell e.s.d.'s is used for estimating e.s.d.'s involving l.s.
planes.
;
loop_
    _geom_bond_atom_site_label_1
    _geom_bond_atom_site_label_2
    _geom_bond_site_symmetry_2
    _geom_bond_distance
    _geom_bond_publ_flag
    O1 C1 . 1.359(3) y
    O2 C8 . 1.222(2) y
    O3 C9 . 1.231(2) y
    N1 C2 . 1.403(3) y
    N1 C8 . 1.334(2) y
    N2 C9 . 1.322(3) y
    O1 H1A . 0.904(17) ?
    N1 H1 . 0.83(2) ?
    N2 C10 . 1.451(3) ?
    N2 H2 . 0.92(3) ?
    N3 C13 . 1.450(3) ?
    N3 C12 . 1.464(3) ?
    N3 C14 . 1.494(4) ?
    C1 C6 . 1.377(3) ?
    C1 C2 . 1.400(3) ?
    C2 C3 . 1.381(3) ?
    C3 C4 . 1.390(3) ?
    C3 H3A . 0.9300 ?
    C4 C5 . 1.383(3) ?
    C4 C7 . 1.511(3) ?
    C5 C6 . 1.385(3) ?
    C5 H5 . 0.9300 ?
    C6 H6 . 0.9300 ?
    C7 H7A . 0.9600 ?
    C7 H7B . 0.9600 ?
    C7 H7C . 0.9600 ?
    C8 C9 . 1.530(3) ?
    C10 C11 . 1.509(3) ?
    C10 H10A . 0.9700 ?
    C10 H10B . 0.9700 ?
    C11 C12 . 1.522(3) ?
    C11 H11A . 0.9700 ?
    C11 H11B . 0.9700 ?
    C12 H12A . 0.9700 ?
    C12 H12B . 0.9700 ?
    C13 H13A . 0.9600 ?
    C13 H13B . 0.9600 ?
    C13 H13C . 0.9600 ?
    C14 H14A . 0.9600 ?
    C14 H14B . 0.9600 ?
    C14 H14C . 0.9600 ?
loop_
    _geom_angle_atom_site_label_1
    _geom_angle_atom_site_label_2
    _geom_angle_atom_site_label_3
    _geom_angle_site_symmetry_1
    _geom_angle_site_symmetry_3
    _geom_angle
    _geom_angle_publ_flag
    C1 O1 H1A . . 112.6(18) ?
    C8 N1 C2 . . 130.73(19) ?
    C8 N1 H1 . . 112.0(15) ?
    C2 N1 H1 . . 116.6(15) ?
    C9 N2 C10 . . 122.4(2) ?
    C9 N2 H2 . . 118.2(16) ?
    C10 N2 H2 . . 119.4(16) ?
    C13 N3 C12 . . 111.7(2) ?
    C13 N3 C14 . . 110.2(3) ?
    C12 N3 C14 . . 109.6(2) ?
    O1 C1 C6 . . 124.96(18) ?
    O1 C1 C2 . . 116.38(17) ?
    C6 C1 C2 . . 118.66(19) ?
    C3 C2 C1 . . 120.35(18) ?
    C3 C2 N1 . . 124.63(17) ?
    C1 C2 N1 . . 114.99(18) ?
    C2 C3 C4 . . 120.99(19) ?
    C2 C3 H3A . . 119.5 ?
    C4 C3 H3A . . 119.5 ?
    C5 C4 C3 . . 118.1(2) ?
    C5 C4 C7 . . 121.2(2) ?
    C3 C4 C7 . . 120.7(2) ?
    C4 C5 C6 . . 121.34(19) ?
    C4 C5 H5 . . 119.3 ?
    C6 C5 H5 . . 119.3 ?
    C1 C6 C5 . . 120.51(19) ?
    C1 C6 H6 . . 119.7 ?
    C5 C6 H6 . . 119.7 ?
    C4 C7 H7A . . 109.5 ?
    C4 C7 H7B . . 109.5 ?
    H7A C7 H7B . . 109.5 ?
    C4 C7 H7C . . 109.5 ?
    H7A C7 H7C . . 109.5 ?
    H7B C7 H7C . . 109.5 ?
    O2 C8 N1 . . 126.9(2) ?
    O2 C8 C9 . . 122.52(18) ?
    N1 C8 C9 . . 110.60(18) ?
    O3 C9 N2 . . 124.6(2) ?
    O3 C9 C8 . . 120.83(19) ?
    N2 C9 C8 . . 114.58(19) ?
    N2 C10 C11 . . 112.48(19) ?
    N2 C10 H10A . . 109.1 ?
    C11 C10 H10A . . 109.1 ?
    N2 C10 H10B . . 109.1 ?
    C11 C10 H10B . . 109.1 ?
    H10A C10 H10B . . 107.8 ?
    C10 C11 C12 . . 112.92(18) ?
    C10 C11 H11A . . 109.0 ?
    C12 C11 H11A . . 109.0 ?
    C10 C11 H11B . . 109.0 ?
    C12 C11 H11B . . 109.0 ?
    H11A C11 H11B . . 107.8 ?
    N3 C12 C11 . . 113.16(18) ?
    N3 C12 H12A . . 108.9 ?
    C11 C12 H12A . . 108.9 ?
    N3 C12 H12B . . 108.9 ?
    C11 C12 H12B . . 108.9 ?
    H12A C12 H12B . . 107.8 ?
    N3 C13 H13A . . 109.5 ?
    N3 C13 H13B . . 109.5 ?
    H13A C13 H13B . . 109.5 ?
    N3 C13 H13C . . 109.5 ?
    H13A C13 H13C . . 109.5 ?
    H13B C13 H13C . . 109.5 ?
    N3 C14 H14A . . 109.5 ?
    N3 C14 H14B . . 109.5 ?
    H14A C14 H14B . . 109.5 ?
    N3 C14 H14C . . 109.5 ?
    H14A C14 H14C . . 109.5 ?
    H14B C14 H14C . . 109.5 ?
loop_
    _geom_torsion_atom_site_label_1
    _geom_torsion_atom_site_label_2
    _geom_torsion_atom_site_label_3
    _geom_torsion_atom_site_label_4
    _geom_torsion_site_symmetry_1
    _geom_torsion_site_symmetry_2
    _geom_torsion_site_symmetry_3
    _geom_torsion_site_symmetry_4
    _geom_torsion
    _geom_torsion_publ_flag
    C8 N1 C2 C3 . . . . 7.4(3) y
    C8 N1 C2 C1 . . . . -170.86(19) y
    C9 N2 C10 C11 . . . . 106.7(2) y
    N2 C10 C11 C12 . . . . -57.1(3) y
    O1 C1 C2 C3 . . . . 178.43(18) ?
    C6 C1 C2 C3 . . . . -2.1(3) ?
    O1 C1 C2 N1 . . . . -3.2(3) ?
    C6 C1 C2 N1 . . . . 176.24(17) ?
    C1 C2 C3 C4 . . . . 0.8(3) ?
    N1 C2 C3 C4 . . . . -177.40(19) ?
    C2 C3 C4 C5 . . . . 1.1(3) ?
    C2 C3 C4 C7 . . . . 179.8(2) ?
    C3 C4 C5 C6 . . . . -1.6(3) ?
    C7 C4 C5 C6 . . . . 179.7(2) ?
    O1 C1 C6 C5 . . . . -178.97(19) ?
    C2 C1 C6 C5 . . . . 1.6(3) ?
    C4 C5 C6 C1 . . . . 0.2(3) ?
    C2 N1 C8 O2 . . . . -9.1(3) ?
    C2 N1 C8 C9 . . . . 170.82(19) ?
    C10 N2 C9 O3 . . . . 0.8(3) ?
    C10 N2 C9 C8 . . . . -179.59(18) ?
    O2 C8 C9 O3 . . . . -176.04(19) ?
    N1 C8 C9 O3 . . . . 4.0(3) ?
    O2 C8 C9 N2 . . . . 4.3(3) ?
    N1 C8 C9 N2 . . . . -175.62(17) ?
    C13 N3 C12 C11 . . . . 78.6(3) ?
    C14 N3 C12 C11 . . . . -158.9(2) ?
    C10 C11 C12 N3 . . . . 178.2(2) ?
loop_
    _geom_hbond_atom_site_label_D
    _geom_hbond_atom_site_label_H
    _geom_hbond_atom_site_label_A
    _geom_hbond_site_symmetry_A
    _geom_hbond_distance_DH
    _geom_hbond_distance_HA
    _geom_hbond_distance_DA
    _geom_hbond_angle_DHA
    N2 H2 O2 3_655 0.92(3) 2.13(3) 2.945(2) 147(2)
    O1 H1A N3 1_565 0.904(17) 1.764(18) 2.654(2) 168(3)
data_global
_journal_date_recd_electronic     2012-02-19
_journal_date_accepted     2012-02-22
_journal_name_full     'Acta Crystallographica, Section E'
_journal_year     2012
_journal_volume     68
_journal_issue      3
_journal_page_first     o895
_journal_page_last     o895
_journal_paper_category     QO
_journal_paper_doi     10.1107/S1600536812007957
_journal_coeditor_code     BT5821
_publ_contact_author_name     'Yantuan Li'
_publ_contact_author_address
;
Marine Drug and Food Institute
Ocean University of China
Qingdao
Shandong 266003
People's Republic of China
;
_publ_contact_author_email     yantuanli@ouc.edu.cn
_publ_contact_author_fax     ?
_publ_contact_author_phone     ?
_publ_section_title
;
<i>N</i>-[3-(Dimethylamino)propyl]-<i>N</i>'-(2-hydroxy-5-methylphenyl)oxamide
;
loop_
    _publ_author_name
    _publ_author_address
    'Zheng, Yong-Jun'
;
Marine Drug and Food Institute
Ocean University of China
Qingdao
Shandong 266003
People's Republic of China
;
    'Zheng, Kang'
;
Marine Drug and Food Institute
Ocean University of China
Qingdao
Shandong 266003
People's Republic of China
;
    'Wu, Zhi-Yong'
;
Key Laboratory of Marine Drugs
Chinese Ministry of Education
Ocean University of China
Qingdao
People's Republic of China
;
    'Li, Yantuan'
;
Marine Drug and Food Institute
Ocean University of China
Qingdao
Shandong 266003
People's Republic of China
;
