# Supplementary material for: N-[3-(Dimethyl­amino)­prop­yl]-N′-(2-hy­droxy-5-methyl­phen­yl)oxamide
Source: Acta Crystallogr Sect E Struct Rep Online. 2012 Feb 29;68(Pt 3):o895. doi: 10.1107/S1600536812007957 (PMC3297941; doi:10.1107/S1600536812007957)
Supplement: Supplementary file 2 [file e-68-0o895-Isup2.hkl]

#
# h,k,l, Fc-squared, Fo-squared, sigma(Fo-squared) and status flag
#
data_I
_shelx_title ' A26 in P2(1)/c'
_shelx_refln_list_code          4
_shelx_F_calc_maximum      177.77
_exptl_crystal_F_000       600.00
_reflns_d_resolution_high  0.8065
 
loop_
 _symmetry_equiv_pos_as_xyz
 'x, y, z'
 '-x, y+1/2, -z+1/2'
 '-x, -y, -z'
 'x, -y-1/2, z-1/2'
 
_cell_length_a    11.5425
_cell_length_b    10.3045
_cell_length_c    13.8601
_cell_angle_alpha  90.000
_cell_angle_beta  109.158
_cell_angle_gamma  90.000
 
_shelx_F_squared_multiplier     1.000
 
loop_
 _refln_index_h
 _refln_index_k
 _refln_index_l
 _refln_F_squared_calc
 _refln_F_squared_meas
 _refln_F_squared_sigma
 _refln_observed_status
   2   0   0      158.21      113.92      2.93 o
   3   0   0      591.06      574.14     10.11 o
   4   0   0      513.92      598.89     11.18 o
   5   0   0      221.44      234.23      6.39 o
   6   0   0     1404.93     1394.21     23.42 o
   7   0   0     1252.02     1300.26     22.89 o
   8   0   0       90.97       80.38      4.52 o
   9   0   0        3.88        4.79      1.86 o
  10   0   0       71.80       63.88      4.79 o
  11   0   0       42.77       38.06      4.26 o
  12   0   0        2.11        2.66      2.40 o
  13   0   0        0.11       -0.27      2.13 o
   1   1   0       78.95       93.94      1.26 o
   2   1   0     5542.30     4957.06     48.46 o
   3   1   0      126.01      110.99      2.54 o
   4   1   0       98.71       94.58      2.05 o
   5   1   0      131.67      124.62      2.54 o
   6   1   0       64.51       59.61      1.75 o
   7   1   0      329.48      339.12      5.21 o
   8   1   0        8.19        8.76      1.59 o
   9   1   0        9.87       12.36      1.88 o
  10   1   0        7.48        4.06      2.66 o
  11   1   0       10.26        9.76      2.26 o
  12   1   0        6.83        9.01      2.16 o
  13   1   0        4.12        5.06      2.07 o
   0   2   0      309.58      318.34      6.12 o
   1   2   0     6685.51     6526.86     51.84 o
   2   2   0     5017.82     4862.56     38.49 o
   3   2   0       74.02       89.74      1.84 o
   4   2   0       65.81       65.89      2.26 o
   5   2   0      103.15      106.04      2.34 o
   6   2   0        0.94        0.21      0.59 o
   7   2   0      171.00      181.11      4.77 o
   8   2   0       12.51       12.47      1.72 o
   9   2   0      274.63      267.71      8.12 o
  10   2   0        6.68        7.75      1.85 o
  11   2   0       58.27       58.93      3.67 o
  12   2   0       10.14        9.92      2.35 o
  13   2   0        0.57        0.70      1.60 o
   1   3   0      596.21      538.04      5.74 o
   2   3   0      279.96      313.15      3.64 o
   3   3   0     1215.18     1211.83     21.57 o
   4   3   0      568.68      516.92      7.43 o
   5   3   0      132.48      130.58      3.59 o
   6   3   0      109.30      114.51      3.56 o
   7   3   0        3.84        8.01      1.73 o
   8   3   0       74.08       78.90      3.64 o
   9   3   0       44.17       47.13      4.92 o
  10   3   0       25.97       24.63      2.72 o
  11   3   0       17.28       22.82      2.80 o
  12   3   0        1.09        0.03      1.72 o
  13   3   0        0.41       -1.06      1.66 o
   0   4   0       38.86       37.00      2.40 o
   1   4   0      638.76      636.05      6.97 o
   2   4   0      208.04      222.57      4.23 o
   3   4   0     1213.84     1208.33     11.14 o
   4   4   0       60.00       69.29      2.28 o
   5   4   0      111.09      100.13      3.29 o
   6   4   0       79.70       75.19      3.10 o
   7   4   0       49.09       52.58      2.94 o
   8   4   0      393.32      372.07      7.96 o
   9   4   0       38.49       44.29      3.26 o
  10   4   0       21.79       26.87      2.91 o
  11   4   0        3.77        5.32      2.93 o
  12   4   0        3.96        3.80      1.92 o
   1   5   0      600.78      564.22      6.71 o
   2   5   0      256.51      273.86      5.27 o
   3   5   0      825.89      863.52      8.81 o
   4   5   0      210.76      239.57      3.58 o
   5   5   0      437.63      449.81      9.58 o
   6   5   0        3.39        2.93      1.73 o
   7   5   0      213.69      219.22      8.12 o
   8   5   0       84.78       88.86      5.59 o
   9   5   0        0.00        2.64      2.40 o
  10   5   0        4.58        6.90      2.53 o
  11   5   0       16.44       24.58      5.59 o
  12   5   0        1.74        2.69      3.33 o
   0   6   0     1368.38     1258.20     22.36 o
   1   6   0      399.36      403.86      5.79 o
   2   6   0       91.93       92.17      4.39 o
   3   6   0        9.53       11.91      1.05 o
   4   6   0        0.64       -0.57      0.64 o
   5   6   0        1.34       -0.07      1.02 o
   6   6   0      482.88      449.02     10.65 o
   7   6   0        5.17        3.56      2.53 o
   8   6   0       18.33       15.72      2.53 o
   9   6   0       35.41       43.88      4.79 o
  10   6   0        0.55        1.18      1.92 o
  11   6   0        5.91        4.49      2.05 o
   1   7   0       34.80       45.43      2.03 o
   2   7   0       33.05       38.11      1.93 o
   3   7   0      368.67      336.12      5.09 o
   4   7   0      139.52      126.38      9.98 o
   5   7   0       11.50       10.38      1.78 o
   6   7   0       64.41       56.54      3.37 o
   7   7   0      109.34      106.07      4.51 o
   8   7   0        2.99        3.22      1.66 o
   9   7   0        0.06        0.90      1.77 o
  10   7   0        0.09        0.17      1.97 o
  11   7   0       14.27       22.98      3.37 o
   0   8   0      454.03      424.00      8.19 o
   1   8   0      106.09      100.65      3.16 o
   2   8   0       61.16       63.59      4.51 o
   3   8   0        2.25        3.90      1.40 o
   4   8   0       25.79       23.69      2.35 o
   5   8   0      230.50      206.28      5.93 o
   6   8   0       73.11       78.30      3.85 o
   7   8   0       63.36       61.87      3.75 o
   8   8   0        2.28        2.59      5.32 o
   9   8   0        0.49       -0.25      1.72 o
  10   8   0        2.13        1.60      2.21 o
   1   9   0       50.67       44.05      2.45 o
   2   9   0       65.09       62.65      7.45 o
   3   9   0       63.56       64.11      3.48 o
   4   9   0        4.00        6.59      2.79 o
   5   9   0       29.33       25.88      3.99 o
   6   9   0      144.26      141.34      5.27 o
   7   9   0       32.11       33.78      3.29 o
   8   9   0        0.88       -0.09      1.66 o
   9   9   0        0.17        3.77      2.17 o
   0  10   0      366.81      349.05      8.36 o
   1  10   0       51.09       48.93      2.54 o
   2  10   0        1.74        4.11      1.66 o
   3  10   0        4.44        4.44      1.66 o
   4  10   0        6.49        9.06      2.93 o
   5  10   0       39.61       42.59      3.37 o
   6  10   0        2.41        3.99      2.66 o
   7  10   0        8.75        9.97      2.35 o
   8  10   0        0.04       -0.01      1.78 o
   1  11   0       40.47       48.30      2.58 o
   2  11   0        0.64        3.75      2.00 o
   3  11   0        0.51        1.51      1.66 o
   4  11   0        5.60        4.30      2.00 o
   5  11   0        0.11        1.20      1.69 o
   6  11   0       12.48       20.19      2.91 o
   0  12   0        0.02        0.85      1.72 o
   1  12   0        7.26       13.06      1.83 o
   2  12   0       30.05       36.51      2.91 o
   3  12   0        5.62        5.10      2.16 o
   4  12   0        0.37        2.02      1.85 o
 -13   1   1        0.82        2.72      1.78 o
 -12   1   1       25.86       19.73      3.19 o
 -11   1   1       43.68       37.67      2.82 o
 -10   1   1        3.35        2.20      1.47 o
  -9   1   1       27.07       22.54      1.60 o
  -8   1   1       36.65       40.53      1.77 o
  -7   1   1        0.03        0.37      0.59 o
  -6   1   1      640.61      660.44      6.34 o
  -5   1   1      828.84      951.97      8.00 o
  -4   1   1       23.49       31.69      1.15 o
  -3   1   1     1667.69     1617.00     24.22 o
  -1   1   1     3616.85     3454.13     48.18 o
   0   1   1       13.63       12.56      0.80 o
   1   1   1       45.99       31.85      1.86 o
   2   1   1      320.36      357.95     10.91 o
   3   1   1      254.11      210.92      3.75 o
   4   1   1       19.25       17.04      2.13 o
   5   1   1        4.12        4.03      1.02 o
   6   1   1      520.55      541.02      8.56 o
   7   1   1      361.86      373.49      7.06 o
   8   1   1        2.67        1.80      1.21 o
   9   1   1        0.07       -0.62      2.13 o
  10   1   1        3.46        0.83      1.73 o
  11   1   1       14.69       14.13      3.59 o
  12   1   1        0.75        0.27      1.78 o
  13   1   1        3.42        1.56      1.97 o
 -13   2   1        1.09        1.20      1.69 o
 -12   2   1       14.04       13.67      6.26 o
 -11   2   1       39.44       47.46      3.29 o
 -10   2   1      117.13      127.72      4.69 o
  -9   2   1        0.02        1.13      1.65 o
  -8   2   1       36.22       33.07      2.57 o
  -7   2   1       60.35       61.83      2.09 o
  -6   2   1        1.94        4.11      0.71 o
  -5   2   1      192.36      190.77      2.70 o
  -4   2   1       12.96       13.33      0.86 o
  -3   2   1      126.41      107.99      1.65 o
  -2   2   1     1087.64      975.30     12.91 o
  -1   2   1      648.98      546.34      5.27 o
   0   2   1     1389.98     1531.55     13.01 o
   1   2   1     1391.73     1317.60     27.42 o
   2   2   1      234.78      271.51      4.23 o
   3   2   1       10.56       15.52      1.21 o
   4   2   1     1066.87     1077.45     13.17 o
   5   2   1        1.02        2.70      2.53 o
   6   2   1       60.36       70.42      3.06 o
   7   2   1      275.81      305.88      6.49 o
   8   2   1        3.11        1.86      1.33 o
   9   2   1        0.19        1.01      2.93 o
  10   2   1       93.21       90.53      4.32 o
  11   2   1        9.07        6.26      1.97 o
  12   2   1        0.27       -1.51      1.51 o
  13   2   1        4.83        3.88      1.97 o
 -13   3   1        0.36        1.60      1.78 o
 -12   3   1       48.61       44.83      3.45 o
 -11   3   1        2.52        4.06      1.78 o
 -10   3   1       28.24       34.02      6.79 o
  -9   3   1       25.27       23.84      1.87 o
  -8   3   1       51.81       53.26      2.16 o
  -7   3   1        4.14        8.43      0.95 o
  -6   3   1      102.83      111.23      3.26 o
  -5   3   1        2.44        2.35      0.71 o
  -4   3   1      114.50      116.12      3.59 o
  -3   3   1     4134.85     3985.50     27.62 o
  -2   3   1     3663.75     3473.31     35.01 o
  -1   3   1      110.83      123.64      2.79 o
   0   3   1     2808.04     2778.57     29.99 o
   1   3   1       24.75       16.23      1.46 o
   2   3   1      492.00      447.43      4.70 o
   3   3   1     3454.16     3655.12     43.39 o
   4   3   1       79.07       63.21      2.35 o
   5   3   1      477.08      457.23     13.57 o
   6   3   1       28.65       28.11      2.04 o
   7   3   1        1.60       -0.53      1.73 o
   8   3   1        5.10        7.40      6.65 o
   9   3   1        1.33        1.25      1.47 o
  10   3   1       67.69       81.50      4.32 o
  11   3   1       66.05       65.45      4.04 o
  12   3   1       39.92       43.22      6.39 o
 -13   4   1        0.68       -1.73      1.73 o
 -12   4   1        2.07        0.40      1.69 o
 -11   4   1       35.26       33.64      3.07 o
 -10   4   1       83.28       77.43      4.16 o
  -9   4   1      176.62      179.14     11.98 o
  -8   4   1      636.82      636.26     16.90 o
  -7   4   1      205.65      213.73      5.34 o
  -6   4   1        3.80        3.62      0.88 o
  -5   4   1      209.41      246.09      3.64 o
  -4   4   1      862.80      919.72      7.94 o
  -3   4   1       26.42       25.84      1.05 o
  -2   4   1      709.74      784.68      8.20 o
  -1   4   1      376.22      320.75      4.30 o
   0   4   1       32.46       27.72      1.18 o
   1   4   1      556.53      511.18      5.94 o
   2   4   1     2246.76     2305.96     24.75 o
   3   4   1     1028.74     1089.64     15.98 o
   4   4   1      500.51      518.12      8.09 o
   5   4   1       44.32       46.52      2.53 o
   6   4   1       20.97       16.40      2.66 o
   7   4   1       29.90       30.18      2.49 o
   8   4   1       18.91       22.23      3.73 o
   9   4   1      328.05      355.76      8.92 o
  10   4   1      340.39      347.30      8.55 o
  11   4   1       14.74       15.81      2.69 o
  12   4   1        0.55       -1.65      1.77 o
 -12   5   1        0.03       -1.30      3.06 o
 -11   5   1        0.28        1.44      2.40 o
 -10   5   1       36.91       47.42      3.45 o
  -9   5   1       72.49       86.38      4.28 o
  -8   5   1       18.61       24.65      7.32 o
  -7   5   1      189.85      177.53      5.15 o
  -6   5   1        2.18        1.86      1.86 o
  -5   5   1        1.57        2.65      0.74 o
  -4   5   1       51.07       33.26      1.41 o
  -3   5   1      912.15      893.76     11.03 o
  -2   5   1        7.52        6.08      0.86 o
  -1   5   1      393.11      347.82      4.92 o
   0   5   1      497.73      521.69      7.09 o
   1   5   1      124.28      147.50      2.97 o
   2   5   1       56.63       74.64      2.93 o
   3   5   1       40.33       29.66      1.32 o
   4   5   1        0.03        0.80      1.20 o
   5   5   1      427.13      398.80      7.43 o
   6   5   1      176.89      177.13      5.07 o
   7   5   1       48.93       51.24      3.07 o
   8   5   1       45.72       51.60      3.37 o
   9   5   1       24.62       18.09      3.73 o
  10   5   1       25.19       25.44      2.94 o
  11   5   1        2.97        4.98      2.11 o
  12   5   1        0.00        3.19      2.17 o
 -12   6   1        6.40        9.13      2.69 o
 -11   6   1        1.30       -0.16      1.86 o
 -10   6   1        3.66        2.45      2.26 o
  -9   6   1       43.96       52.72      3.86 o
  -8   6   1      190.83      191.85      5.83 o
  -7   6   1       10.11        9.50      2.13 o
  -6   6   1       79.10       81.40      6.26 o
  -5   6   1      185.94      176.21      4.71 o
  -4   6   1       10.87       11.85      1.10 o
  -3   6   1        3.72        2.77      1.23 o
  -2   6   1       65.91       76.63      2.35 o
  -1   6   1      260.07      246.17      4.76 o
   0   6   1      253.42      240.43      4.85 o
   1   6   1       99.25       87.83      3.45 o
   2   6   1      472.70      497.37      8.19 o
   3   6   1        0.00        0.71      0.79 o
   4   6   1        2.14        1.74      1.33 o
   5   6   1      319.74      318.90      6.78 o
   6   6   1      124.85      108.70      4.32 o
   7   6   1        0.01        0.47      1.37 o
   8   6   1       13.39       13.26      2.41 o
   9   6   1       88.30       80.59      6.79 o
  10   6   1       21.93       20.12      5.32 o
  11   6   1        3.88        1.82      3.06 o
 -11   7   1        7.43       13.90      2.75 o
 -10   7   1        1.05        2.13      1.85 o
  -9   7   1       13.22        9.22      3.06 o
  -8   7   1        0.01       -1.33      1.33 o
  -7   7   1       69.88       70.29      3.76 o
  -6   7   1       89.00       93.29      3.95 o
  -5   7   1       95.34       98.96      3.85 o
  -4   7   1       86.13       83.00      2.58 o
  -3   7   1        4.10        2.22      0.77 o
  -2   7   1       31.44       24.98      1.68 o
  -1   7   1       66.63       66.36      2.51 o
   0   7   1      172.15      172.74      3.79 o
   1   7   1        2.27        3.58      0.97 o
   2   7   1       14.46       12.52      1.69 o
   3   7   1       83.92       75.53      3.20 o
   4   7   1        1.84        0.24      2.53 o
   5   7   1      156.68      159.13      4.98 o
   6   7   1       26.48       27.25      2.54 o
   7   7   1        1.64       -0.83      1.73 o
   8   7   1       13.74       16.33      2.69 o
   9   7   1        1.73        3.53      2.05 o
  10   7   1       25.18       21.37      4.66 o
  11   7   1        7.74       13.95      3.73 o
 -10   8   1        1.78       -0.99      1.92 o
  -9   8   1        1.66        0.37      3.19 o
  -8   8   1        0.91        3.04      1.72 o
  -7   8   1        4.20        3.66      1.78 o
  -6   8   1        4.70        3.37      1.59 o
  -5   8   1       19.43       22.37      2.35 o
  -4   8   1       74.12       65.97      4.92 o
  -3   8   1       46.76       45.48      2.20 o
  -2   8   1        0.54        1.01      0.90 o
  -1   8   1       36.57       35.47      2.10 o
   0   8   1      371.21      356.51      6.09 o
   1   8   1      202.89      199.50      4.45 o
   2   8   1       84.31       79.18      3.56 o
   3   8   1       16.98       16.23      2.93 o
   4   8   1       20.84       21.89      2.66 o
   5   8   1        6.32        5.03      1.59 o
   6   8   1       43.08       36.89      3.01 o
   7   8   1       72.97       69.45      3.94 o
   8   8   1        0.68        0.59      1.77 o
   9   8   1        1.02        2.26      1.97 o
  10   8   1       10.24       16.06      3.13 o
  -9   9   1        3.11        6.01      2.11 o
  -8   9   1       11.36       10.25      2.26 o
  -7   9   1        1.19        1.60      1.69 o
  -6   9   1       36.04       39.27      3.20 o
  -5   9   1       19.78       14.99      2.53 o
  -4   9   1      168.20      157.06      6.65 o
  -3   9   1      109.28      103.68      4.32 o
  -2   9   1       10.34        8.51      1.52 o
  -1   9   1      308.81      315.16      5.22 o
   0   9   1       60.69       63.42      2.49 o
   1   9   1       40.80       38.08      2.40 o
   2   9   1       64.86       66.28      3.48 o
   3   9   1      167.12      166.45      5.45 o
   4   9   1       23.51       19.27      2.35 o
   5   9   1        0.37       -1.08      1.40 o
   6   9   1       46.48       46.55      3.48 o
   7   9   1       14.90       10.79      2.26 o
   8   9   1        1.18        0.80      1.92 o
   9   9   1        3.10        0.90      2.05 o
  -8  10   1        1.27        3.32      2.16 o
  -7  10   1        1.18        1.06      1.69 o
  -6  10   1       41.30       38.21      3.20 o
  -5  10   1        9.50        5.86      1.88 o
  -4  10   1       22.41       25.26      2.72 o
  -3  10   1       11.31       10.16      1.85 o
  -2  10   1       66.50       66.35      3.12 o
  -1  10   1        4.41        2.13      1.15 o
   0  10   1       23.69       22.18      1.85 o
   1  10   1      233.78      228.10      5.47 o
   2  10   1       62.17       57.45      3.48 o
   3  10   1       20.99       20.60      2.54 o
   4  10   1       20.24       21.83      2.72 o
   5  10   1       14.43       14.66      2.54 o
   6  10   1       10.47        9.49      2.26 o
   7  10   1        2.88        1.22      1.85 o
   8  10   1        1.24        0.41      1.97 o
  -7  11   1       16.26       23.56      3.18 o
  -6  11   1        0.76       -1.06      1.69 o
  -5  11   1       26.24       28.57      3.18 o
  -4  11   1        8.32        5.75      2.13 o
  -3  11   1        1.64       -0.84      1.28 o
  -2  11   1        0.65        2.32      1.24 o
  -1  11   1        1.05        2.73      1.19 o
   0  11   1        0.44        0.37      0.99 o
   1  11   1        5.09        7.54      2.36 o
   2  11   1        1.99        2.84      1.66 o
   3  11   1       88.15       87.24     10.78 o
   4  11   1        1.44        1.47      2.40 o
   5  11   1       21.66       28.69      3.20 o
   6  11   1       16.27       15.51      3.46 o
  -4  12   1        2.09        4.72      2.16 o
  -3  12   1        0.18       -0.95      1.43 o
  -2  12   1       14.75       16.56      2.28 o
  -1  12   1        5.20        7.66      1.61 o
   0  12   1        0.69       -1.08      1.08 o
   1  12   1        2.92        5.59      1.72 o
   2  12   1        0.70        1.94      1.92 o
   3  12   1        1.81        3.50      1.97 o
   4  12   1        0.66        3.07      1.97 o
 -13   0   2        2.02        1.33      2.40 o
 -12   0   2       17.42       14.11      3.19 o
 -11   0   2        0.06        2.03      1.47 o
 -10   0   2      146.90      160.72      5.86 o
  -9   0   2       19.40       22.68      5.32 o
  -8   0   2      296.67      312.19      8.52 o
  -7   0   2      155.13      138.22      3.58 o
  -6   0   2       93.64      120.36      3.01 o
  -5   0   2     2570.15     2782.31     39.39 o
  -4   0   2       86.21       72.13      2.66 o
  -1   0   2    12675.88     9954.61    143.20 o
   0   0   2     4600.46     5095.35     67.87 o
   1   0   2     1564.55     1872.26     27.15 o
   2   0   2    11335.83    10393.79    142.67 o
   3   0   2       48.38       53.23      2.66 o
   4   0   2       32.17       22.62      2.13 o
   5   0   2      482.45      563.22     11.98 o
   6   0   2     1087.14     1104.62     20.50 o
   7   0   2       70.29       71.07      4.52 o
   8   0   2      221.51      212.94      7.99 o
   9   0   2        0.10        2.40      1.86 o
  10   0   2        1.44        1.60      2.13 o
  11   0   2       77.90       86.77      6.12 o
  12   0   2       46.41       42.85      5.06 o
 -13   1   2        0.03        1.73      1.51 o
 -12   1   2        0.01       -0.93      1.32 o
 -11   1   2       30.86       28.17      1.82 o
 -10   1   2      113.18      120.06      3.06 o
  -9   1   2        0.09        0.31      0.78 o
  -8   1   2        1.55        1.15      0.74 o
  -7   1   2      287.60      293.25      3.89 o
  -6   1   2      431.31      467.85      4.98 o
  -5   1   2       20.04       16.53      1.02 o
  -4   1   2      413.69      318.25      4.61 o
  -2   1   2     2744.37     2803.61     27.27 o
  -1   1   2      130.68      175.25      2.54 o
   0   1   2      347.38      396.87      4.71 o
   1   1   2    10030.08     9475.67    150.39 o
   2   1   2       40.46       34.07      1.59 o
   3   1   2      410.06      373.78      5.74 o
   4   1   2       24.79       17.02      2.93 o
   5   1   2       20.93       37.72      2.04 o
   6   1   2       22.07       35.18      2.16 o
   7   1   2       69.94       63.13      3.33 o
   8   1   2       13.54       18.14      3.99 o
   9   1   2        4.96        4.14      1.66 o
  10   1   2       51.52       58.96      3.76 o
  11   1   2        1.58       -0.80      1.69 o
  12   1   2        3.21        2.84      1.97 o
 -13   2   2        0.83        0.77      1.47 o
 -12   2   2        5.56        2.16      1.66 o
 -11   2   2      109.53      126.39      3.78 o
 -10   2   2      167.73      185.69      3.81 o
  -9   2   2        2.84        2.85      0.92 o
  -8   2   2       25.25       21.08      1.32 o
  -7   2   2        6.52       13.89      1.01 o
  -6   2   2     1174.55     1179.68      9.90 o
  -5   2   2      230.53      230.24      3.04 o
  -4   2   2      442.78      434.86      6.11 o
  -3   2   2     2856.31     2761.28     38.33 o
  -1   2   2     4166.05     3890.73    100.75 o
   0   2   2      110.40      137.22      2.45 o
   1   2   2       28.63       25.22      1.21 o
   2   2   2     3113.84     2931.00     50.97 o
   3   2   2      174.30      179.75      3.75 o
   4   2   2       51.43       57.90      2.43 o
   5   2   2      146.24      168.36      6.52 o
   6   2   2       43.56       50.07      2.69 o
   7   2   2       12.64       10.16      1.73 o
   8   2   2       40.17       44.88      2.91 o
   9   2   2        2.89        3.84      1.66 o
  10   2   2        8.34        9.64      2.16 o
  11   2   2        0.01       -2.00      2.00 o
  12   2   2        3.24        3.44      2.04 o
 -13   3   2        2.22        1.82      1.78 o
 -12   3   2        7.94       10.41      2.16 o
 -11   3   2        3.82        3.11      1.66 o
 -10   3   2        5.33        5.55      1.70 o
  -9   3   2      285.76      285.70      8.45 o
  -8   3   2       53.79       59.00      2.21 o
  -7   3   2        1.24       -0.18      0.62 o
  -6   3   2      795.72      837.78      8.77 o
  -5   3   2      298.92      308.96      3.15 o
  -4   3   2      201.36      163.32      3.48 o
  -3   3   2      242.44      253.23      4.23 o
  -2   3   2      466.64      484.67      6.49 o
  -1   3   2      165.14      152.74      2.91 o
   0   3   2       70.26       57.77      1.38 o
   1   3   2      111.77      115.19      4.79 o
   2   3   2     2049.42     2093.26     22.40 o
   3   3   2       88.84       97.92      5.99 o
   4   3   2       69.53       75.86      2.72 o
   5   3   2        0.04        2.35      0.92 o
   6   3   2        0.00        0.41      0.92 o
   7   3   2       29.92       26.76      2.40 o
   8   3   2       15.09       18.26      2.24 o
   9   3   2      170.32      174.66      5.83 o
  10   3   2        0.18        0.12      1.86 o
  11   3   2        0.00        1.48      1.85 o
  12   3   2        5.22        5.87      2.35 o
 -13   4   2        0.82        2.32      2.00 o
 -12   4   2        9.07       15.97      2.54 o
 -11   4   2        0.10        0.42      1.61 o
 -10   4   2       27.74       26.35      2.69 o
  -9   4   2       52.44       49.02      3.31 o
  -8   4   2      105.65      107.33      3.35 o
  -7   4   2        1.68        3.54      0.82 o
  -6   4   2      134.73      138.93      2.48 o
  -5   4   2       16.98       16.75      0.83 o
  -4   4   2      246.40      278.77      4.04 o
  -3   4   2      239.69      237.65      3.48 o
  -2   4   2      568.97      601.66      6.66 o
  -1   4   2       32.60       22.92      1.73 o
   0   4   2      468.31      503.07      5.84 o
   1   4   2     1027.26      982.02     11.95 o
   2   4   2       74.25       71.52      2.45 o
   3   4   2       61.38       65.24      2.45 o
   4   4   2       25.85       20.94      1.69 o
   5   4   2      155.73      139.67      4.66 o
   6   4   2      315.29      285.86      6.56 o
   7   4   2       43.58       48.15      3.10 o
   8   4   2       29.11       17.70      2.43 o
   9   4   2       27.98       37.84      5.99 o
  10   4   2        0.34        0.69      1.77 o
  11   4   2       16.57       22.16      3.10 o
  12   4   2        0.11       -1.47      2.26 o
 -12   5   2        5.43        3.15      4.52 o
 -11   5   2        3.47        3.25      1.72 o
 -10   5   2      136.13      126.31      8.92 o
  -9   5   2      439.42      439.94      9.01 o
  -8   5   2      667.88      709.55     11.65 o
  -7   5   2       24.06       22.08      1.74 o
  -6   5   2       60.84       65.06      2.11 o
  -5   5   2        6.58        4.34      0.85 o
  -4   5   2        1.61        4.45      0.69 o
  -3   5   2       19.58       22.63      1.51 o
  -2   5   2     1144.19     1262.39     12.33 o
  -1   5   2      193.15      218.57      4.52 o
   0   5   2      582.60      613.38      7.17 o
   1   5   2       26.78       22.44      3.19 o
   2   5   2       10.01        6.60      1.02 o
   3   5   2      170.12      201.64      4.71 o
   4   5   2      211.46      220.19      5.17 o
   5   5   2      186.73      186.66     10.65 o
   6   5   2      240.92      231.06      6.01 o
   7   5   2       43.14       49.08      3.26 o
   8   5   2      571.46      607.94     16.77 o
   9   5   2       72.49       79.59      4.40 o
  10   5   2        4.99        5.03      2.11 o
  11   5   2        1.59        0.46      1.85 o
 -12   6   2        0.35       -1.56      3.19 o
 -11   6   2        0.36        1.54      1.77 o
 -10   6   2       10.41        6.25      2.26 o
  -9   6   2       44.39       43.76      3.33 o
  -8   6   2       10.90        8.04      1.85 o
  -7   6   2       68.63       61.95      3.29 o
  -6   6   2      288.22      315.93      6.68 o
  -5   6   2        3.20        2.60      0.81 o
  -4   6   2       76.42       70.72      2.12 o
  -3   6   2        0.96        0.40      0.75 o
  -2   6   2        3.20        1.50      0.98 o
  -1   6   2        4.55        8.11      3.19 o
   0   6   2      851.72      901.46     10.04 o
   1   6   2       16.39       18.97      1.59 o
   2   6   2      148.55      150.53      4.14 o
   3   6   2       96.44       83.98      3.20 o
   4   6   2        8.02        4.45      1.33 o
   5   6   2       92.47       79.88      3.48 o
   6   6   2        1.24        1.74      2.40 o
   7   6   2        0.32       -0.09      1.57 o
   8   6   2      154.99      163.78      5.91 o
   9   6   2       36.28       33.80      3.45 o
  10   6   2        0.54        0.53      1.77 o
  11   6   2        6.36        7.73      2.61 o
 -11   7   2       12.87       10.68      4.92 o
 -10   7   2        8.27        9.16      2.36 o
  -9   7   2        6.64        4.04      3.86 o
  -8   7   2        0.89       -0.12      1.40 o
  -7   7   2       18.77       20.86      2.35 o
  -6   7   2       19.11       14.81      1.88 o
  -5   7   2      330.91      292.04      9.85 o
  -4   7   2       17.05       16.75      1.38 o
  -3   7   2        0.00        2.40      0.94 o
  -2   7   2        5.94        6.57      1.74 o
  -1   7   2      206.00      199.92      3.56 o
   0   7   2        8.44        6.42      1.70 o
   1   7   2        0.21        0.80      0.94 o
   2   7   2      159.60      152.60      4.42 o
   3   7   2       10.05       11.25      3.19 o
   4   7   2       27.81       19.93      4.52 o
   5   7   2        1.85        3.09      1.40 o
   6   7   2        3.53        0.60      1.47 o
   7   7   2       51.41       48.05      3.48 o
   8   7   2       17.13       13.30      2.61 o
   9   7   2       29.06       32.32      4.92 o
  10   7   2        4.31        4.72      5.86 o
 -10   8   2        1.76        0.23      1.92 o
  -9   8   2        1.61        1.40      1.78 o
  -8   8   2        1.17       -0.87      1.47 o
  -7   8   2      102.63      111.77      4.61 o
  -6   8   2       12.55       11.50      2.79 o
  -5   8   2      235.40      236.23      6.21 o
  -4   8   2       16.17       14.36      1.52 o
  -3   8   2        5.42        7.16      1.51 o
  -2   8   2      165.92      169.56      4.03 o
  -1   8   2       44.91       44.29      1.93 o
   0   8   2      101.76       85.27      2.96 o
   1   8   2       71.25       71.82      3.37 o
   2   8   2      316.64      290.16      6.68 o
   3   8   2      130.79      114.14      4.23 o
   4   8   2       15.26       14.72      2.07 o
   5   8   2        7.97        6.57      1.85 o
   6   8   2       48.76       45.10      5.59 o
   7   8   2       26.69       28.26      3.10 o
   8   8   2        7.46        8.20      2.41 o
   9   8   2        7.50        8.29      2.69 o
 -10   9   2       18.77       26.99      3.37 o
  -9   9   2        0.17       -1.16      1.72 o
  -8   9   2        1.27        4.02      1.85 o
  -7   9   2       67.46       60.65      3.67 o
  -6   9   2       34.28       36.84      5.99 o
  -5   9   2       38.54       38.01      4.26 o
  -4   9   2      153.04      147.34      5.08 o
  -3   9   2        0.58        0.98      1.21 o
  -2   9   2       22.67       25.11      2.10 o
  -1   9   2       91.39       92.02      2.89 o
   0   9   2      582.52      566.92     11.55 o
   1   9   2       16.19       14.42      2.04 o
   2   9   2        2.94        2.16      1.86 o
   3   9   2       10.01       15.34      2.40 o
   4   9   2        0.71        0.11      1.28 o
   5   9   2        0.26       -0.34      1.40 o
   6   9   2        2.40        4.13      1.88 o
   7   9   2       21.20       22.00      3.73 o
   8   9   2        0.92        0.16      1.77 o
  -8  10   2        8.28        8.12      2.26 o
  -7  10   2        6.09        4.78      1.78 o
  -6  10   2        9.78        7.83      1.97 o
  -5  10   2       16.95       22.34      2.72 o
  -4  10   2        4.00        5.19      1.69 o
  -3  10   2       15.81       17.52      2.45 o
  -2  10   2        1.84        1.19      1.27 o
  -1  10   2       52.81       54.46      2.48 o
   0  10   2        1.41        1.03      1.08 o
   1  10   2       83.82       89.72      4.66 o
   2  10   2        0.42        0.45      1.47 o
   3  10   2       19.55       23.18      2.69 o
   4  10   2       52.14       62.72      3.85 o
   5  10   2        6.54        2.72      1.78 o
   6  10   2        2.30        2.40      1.97 o
   7  10   2       24.03       34.40      3.67 o
  -7  11   2        6.10        7.29      2.35 o
  -6  11   2        0.63        1.15      1.66 o
  -5  11   2        2.47        0.83      2.93 o
  -4  11   2        8.12        8.12      2.07 o
  -3  11   2        2.83        2.95      1.31 o
  -2  11   2        0.17       -0.96      0.96 o
  -1  11   2       50.37       48.35      2.57 o
   0  11   2       17.15       20.19      1.96 o
   1  11   2        3.24        1.72      1.53 o
   2  11   2        0.40       -0.13      1.51 o
   3  11   2       31.50       27.75      3.18 o
   4  11   2        4.64        4.68      2.16 o
   5  11   2        9.05       10.82      2.93 o
   6  11   2       28.05       25.04      3.46 o
  -4  12   2        0.74       -0.67      2.26 o
  -3  12   2       45.56       53.53      4.90 o
  -2  12   2       13.60       13.98      1.89 o
  -1  12   2        0.24        1.67      1.24 o
   0  12   2        0.04       -0.35      1.33 o
   1  12   2        0.28       -0.22      1.37 o
   2  12   2        2.42       10.07      2.54 o
   3  12   2        1.66        0.41      2.53 o
 -14   1   3        1.34       -1.52      1.59 o
 -13   1   3        4.61        3.46      1.38 o
 -12   1   3        5.94        5.55      1.24 o
 -11   1   3       96.20       92.75      3.22 o
 -10   1   3      257.28      247.51      4.22 o
  -9   1   3       11.54       14.01      1.23 o
  -8   1   3      256.77      250.07      3.69 o
  -7   1   3      210.29      199.91      3.09 o
  -6   1   3     2010.80     2103.27     22.21 o
  -5   1   3      192.28      265.25      4.52 o
  -4   1   3     1291.27     1283.73      9.78 o
  -3   1   3      465.61      519.21      5.12 o
  -2   1   3     2998.12     2967.89     46.85 o
  -1   1   3      371.55      395.03      4.88 o
   0   1   3    31601.59    26166.82    184.97 o
   1   1   3    14761.74    13790.44    204.52 o
   2   1   3      162.09      159.94      4.53 o
   3   1   3     1007.08      996.13     21.16 o
   4   1   3        0.02        0.74      0.83 o
   5   1   3        1.32        0.35      1.60 o
   6   1   3        8.76        9.59      1.60 o
   7   1   3       72.23       79.66      3.56 o
   8   1   3       14.75       13.77      2.07 o
   9   1   3       23.63       22.76      2.45 o
  10   1   3        0.03       -0.53      1.51 o
  11   1   3        0.93       -1.06      1.78 o
  12   1   3        5.65        4.92      2.26 o
 -13   2   3        8.29        8.42      2.04 o
 -12   2   3        1.08        0.37      1.08 o
 -11   2   3       34.47       32.65      1.93 o
 -10   2   3       13.19       14.73      1.81 o
  -9   2   3       14.56       16.93      1.36 o
  -8   2   3       30.92       32.18      1.48 o
  -7   2   3       49.14       64.54      1.78 o
  -6   2   3      498.83      438.29      5.52 o
  -5   2   3      555.66      634.20      8.17 o
  -4   2   3     2391.12     2428.69     19.75 o
  -3   2   3        1.39        3.20      0.50 o
  -2   2   3      134.22      124.60      1.94 o
  -1   2   3      532.14      533.13      6.61 o
   0   2   3      229.18      247.53      4.39 o
   1   2   3       48.21       34.80      1.47 o
   2   2   3        6.61        7.03      1.46 o
   3   2   3      227.28      229.34      4.51 o
   4   2   3      331.97      369.60      6.49 o
   5   2   3       76.30       65.53      2.88 o
   6   2   3       93.06       84.28      3.48 o
   7   2   3       25.21       27.03      2.35 o
   8   2   3       86.35       87.83      7.59 o
   9   2   3        0.04       -0.93      1.51 o
  10   2   3        0.07       -0.33      1.47 o
  11   2   3        5.39        3.38      2.16 o
  12   2   3       15.10       12.26      2.72 o
 -13   3   3        5.57        8.18      4.26 o
 -12   3   3        4.28        7.70      2.93 o
 -11   3   3        2.16        2.15      1.31 o
 -10   3   3       60.14       58.89      2.27 o
  -9   3   3      548.32      515.53      7.22 o
  -8   3   3      202.47      184.81      3.88 o
  -7   3   3      125.53      117.07      3.34 o
  -6   3   3      224.29      203.13      2.97 o
  -5   3   3      108.48      100.07      2.19 o
  -4   3   3     1434.25     1407.74     15.04 o
  -3   3   3     1169.46     1183.14     12.99 o
  -2   3   3      347.01      344.74      5.17 o
  -1   3   3      784.28      850.37      8.09 o
   0   3   3     1469.27     1417.90     15.53 o
   1   3   3     1201.52     1203.00     19.03 o
   2   3   3      229.15      230.85      4.33 o
   3   3   3      392.33      442.83      7.06 o
   4   3   3        9.23       15.39      1.59 o
   5   3   3      189.90      165.15      6.79 o
   6   3   3        1.46        0.51      1.13 o
   7   3   3       64.66       67.85      3.56 o
   8   3   3       26.99       22.09      2.43 o
   9   3   3      153.42      165.43      5.86 o
  10   3   3        1.16       -1.86      2.53 o
  11   3   3       84.02       80.12      4.59 o
  12   3   3       16.61       20.16      4.92 o
 -13   4   3        5.46        8.04      3.06 o
 -12   4   3        5.71        5.59      4.26 o
 -11   4   3       20.24       17.09      2.77 o
 -10   4   3       26.21       23.75      2.02 o
  -9   4   3      179.28      188.20      5.59 o
  -8   4   3        0.34       -0.72      0.96 o
  -7   4   3       75.93       67.86      1.91 o
  -6   4   3      145.58      165.97      2.73 o
  -5   4   3      142.00      147.19      3.42 o
  -4   4   3       29.90       26.65      1.25 o
  -3   4   3      699.73      761.87      6.69 o
  -2   4   3     4587.00     4579.94     31.78 o
  -1   4   3        0.00        0.27      1.04 o
   0   4   3      193.10      218.38      4.23 o
   1   4   3      217.73      220.93      4.33 o
   2   4   3      420.53      434.90     15.04 o
   3   4   3       82.94      104.99      3.29 o
   5   4   3       13.85       12.03      2.93 o
   6   4   3        1.38        1.12      1.33 o
   7   4   3       41.32       45.46      3.18 o
   8   4   3       69.99       62.54      5.59 o
   9   4   3      133.73      141.92      5.53 o
  10   4   3       14.83       15.96      3.46 o
  11   4   3        0.29       -0.15      2.04 o
 -13   5   3        0.21        3.07      2.04 o
 -12   5   3        5.41        7.83      3.46 o
 -11   5   3        7.76        7.74      2.11 o
 -10   5   3       43.17       40.95      5.06 o
  -9   5   3        5.76        7.45      1.50 o
  -8   5   3      233.91      223.35      4.75 o
  -7   5   3       19.04       16.82      1.24 o
  -6   5   3       15.30       17.20      1.15 o
  -5   5   3       74.14       74.99      1.78 o
  -4   5   3      130.51      107.52      3.38 o
  -3   5   3        0.53       -0.39      0.39 o
  -2   5   3       37.06       42.05      1.27 o
  -1   5   3      109.38      101.28      2.69 o
   0   5   3     1778.83     1692.50     15.88 o
   1   5   3        0.00        0.53      0.75 o
   2   5   3      232.69      252.07      5.27 o
   3   5   3       15.94       22.09      1.78 o
   4   5   3      275.62      287.80      6.21 o
   5   5   3      111.88      113.90      4.13 o
   6   5   3      161.48      168.37      5.34 o
   7   5   3       78.46       91.47      4.35 o
   8   5   3       26.59       28.72      2.94 o
   9   5   3       21.90       22.24      2.99 o
  10   5   3       31.51       39.14      3.77 o
  11   5   3        8.32        3.83      2.21 o
 -12   6   3        3.10        2.23      2.53 o
 -11   6   3        3.99        4.92      2.02 o
 -10   6   3        1.29       -1.37      1.37 o
  -9   6   3        2.19        0.63      1.37 o
  -8   6   3       61.72       47.99      4.37 o
  -7   6   3        0.80        0.62      1.02 o
  -6   6   3        4.49        2.69      0.83 o
  -5   6   3        7.18        4.19      0.92 o
  -4   6   3        7.49        8.70      1.32 o
  -3   6   3      169.48      177.58      2.56 o
  -2   6   3      373.57      390.25      4.93 o
  -1   6   3      151.90      179.10      2.44 o
   0   6   3      463.06      457.38      8.76 o
   1   6   3      129.80      138.78      3.95 o
   2   6   3       20.86       26.49      2.53 o
   3   6   3      268.59      284.61      6.11 o
   4   6   3       17.33       15.57      2.00 o
   5   6   3       71.19       75.86      3.86 o
   6   6   3       62.56       56.67      8.52 o
   7   6   3       20.47       17.55      2.56 o
   8   6   3        7.35        4.02      3.59 o
   9   6   3        1.27        0.15      2.40 o
  10   6   3        1.15        0.90      2.26 o
 -11   7   3        0.55        0.50      2.00 o
 -10   7   3        1.34        0.59      1.77 o
  -9   7   3       10.10        6.22      4.66 o
  -8   7   3        3.33        2.10      1.53 o
  -7   7   3       43.05       37.91      2.72 o
  -6   7   3       69.73       63.90      3.20 o
  -5   7   3      337.23      337.25      6.96 o
  -4   7   3       38.27       37.41      2.35 o
  -3   7   3        0.07       -0.28      0.65 o
  -2   7   3       47.18       38.78      1.66 o
  -1   7   3      252.02      242.08      3.68 o
   0   7   3        0.02       -0.35      0.71 o
   1   7   3        0.87        3.06      1.13 o
   2   7   3       17.09       15.80      1.78 o
   3   7   3       15.31       11.19      1.69 o
   4   7   3        0.65        0.11      1.73 o
   5   7   3        0.06        0.80      1.86 o
   6   7   3        6.88        5.04      2.26 o
   7   7   3        3.83        3.12      1.92 o
   8   7   3        2.34       -0.57      2.53 o
   9   7   3        0.01       -1.81      1.81 o
  10   7   3        2.32        0.52      2.53 o
 -11   8   3        7.19       10.25      3.73 o
 -10   8   3       16.83       20.44      3.59 o
  -9   8   3        1.29        1.33      2.66 o
  -8   8   3        0.03        0.02      1.47 o
  -7   8   3       24.69       28.32      3.86 o
  -6   8   3      279.91      268.95     14.64 o
  -5   8   3       13.32       13.71      2.13 o
  -4   8   3      312.15      313.03      9.32 o
  -3   8   3      168.41      173.11      3.47 o
  -2   8   3        1.98        1.62      0.74 o
  -1   8   3       62.09       64.52      2.60 o
   0   8   3        3.49        1.85      1.02 o
   1   8   3        0.01        2.60      1.21 o
   2   8   3       18.57       16.24      2.07 o
   3   8   3      115.18      107.86      4.13 o
   4   8   3       18.12       16.88      2.26 o
   5   8   3        5.35        3.23      1.73 o
   6   8   3      130.55      144.13      5.46 o
   7   8   3       16.10       18.68      2.82 o
   8   8   3        2.00        1.33      4.26 o
   9   8   3        0.54       -1.23      2.05 o
 -10   9   3       28.84       35.06      3.56 o
  -9   9   3        0.07        2.40      1.88 o
  -8   9   3        1.20        1.89      1.73 o
  -7   9   3       96.69       91.94      4.23 o
  -6   9   3       92.92       81.01      4.04 o
  -5   9   3       10.25       10.80      1.97 o
  -4   9   3       21.05       23.30      3.59 o
  -3   9   3       77.97       85.25      3.17 o
  -2   9   3       62.14       62.83      2.16 o
  -1   9   3       17.06       17.29      1.55 o
   0   9   3      278.29      279.98      5.73 o
   1   9   3      308.11      295.99     12.78 o
   2   9   3       32.76       24.35      2.54 o
   3   9   3        2.73        2.53      1.51 o
   4   9   3        2.05        1.06      1.32 o
   5   9   3       39.29       30.10      2.99 o
   6   9   3        2.59        0.67      1.85 o
   7   9   3        0.13        0.56      1.85 o
   8   9   3        2.32       -0.90      2.05 o
  -8  10   3        2.62        3.45      1.97 o
  -7  10   3        1.28        0.70      1.47 o
  -6  10   3        6.82        6.24      3.46 o
  -5  10   3       15.44       11.16      1.97 o
  -4  10   3        0.00        0.49      1.28 o
  -3  10   3       30.35       37.88      2.22 o
  -2  10   3        9.18        6.86      1.70 o
  -1  10   3        0.62        0.61      0.96 o
   0  10   3        6.54        7.47      1.85 o
   1  10   3       91.36       74.03      3.94 o
   2  10   3        7.66        8.95      2.16 o
   3  10   3       25.25       26.19      3.59 o
   4  10   3       22.96       20.55      2.82 o
   5  10   3        1.97        5.04      1.97 o
   6  10   3        5.77        4.65      2.24 o
   7  10   3        7.44        6.61      2.43 o
  -7  11   3        2.73        5.06      1.88 o
  -6  11   3        5.08        3.19      1.88 o
  -5  11   3        0.81        2.16      1.59 o
  -4  11   3        0.15        0.86      1.59 o
  -3  11   3        0.00       -1.08      1.69 o
  -2  11   3        0.38        0.41      1.02 o
  -1  11   3       14.36       13.04      1.71 o
   0  11   3       12.93       12.43      2.28 o
   1  11   3       23.02       22.79      2.80 o
   2  11   3       13.63       17.53      2.69 o
   3  11   3       52.29       53.00      5.59 o
   4  11   3        6.95       13.78      2.66 o
   5  11   3       16.78       12.36      2.72 o
  -4  12   3        2.78        4.14      1.63 o
  -3  12   3        5.90        7.40      2.02 o
  -2  12   3        0.66        1.70      1.32 o
  -1  12   3        8.37       11.03      1.78 o
   0  12   3        2.14        2.54      1.52 o
   1  12   3        0.21       -1.22      1.37 o
   2  12   3       20.14       20.75      3.07 o
   3  12   3        3.10        5.09      2.16 o
 -14   0   4        0.10        0.53      2.40 o
 -13   0   4        1.33        4.01      2.26 o
 -12   0   4       24.73       22.47      2.45 o
 -11   0   4       23.04       11.54      2.66 o
 -10   0   4        5.14        1.60      2.00 o
  -9   0   4      224.39      227.31      7.45 o
  -8   0   4      128.84      130.16      5.32 o
  -7   0   4       56.54       50.04      2.16 o
  -6   0   4      583.36      663.46      8.74 o
  -5   0   4       42.95       28.26      2.00 o
  -4   0   4      431.13      396.40      5.59 o
  -3   0   4     1212.33     1283.75     19.43 o
  -2   0   4      278.85      260.10      3.95 o
  -1   0   4      239.56      288.80      5.86 o
   0   0   4     4223.74     4016.81     31.54 o
   1   0   4     2508.70     2739.51     27.17 o
   2   0   4     1903.66     1913.52     29.01 o
   3   0   4      351.49      385.42      8.78 o
   4   0   4        1.90        2.40      1.33 o
   5   0   4       57.16       45.78      3.46 o
   6   0   4       28.81       24.49      2.93 o
   7   0   4      450.03      512.38     13.04 o
   8   0   4       90.77       74.53      5.06 o
   9   0   4        0.69        1.06      2.13 o
  10   0   4        0.04       -1.86      1.86 o
  12   0   4        0.03       -2.13      2.93 o
 -14   1   4        0.27       -1.33      2.40 o
 -13   1   4        0.01       -0.60      1.06 o
 -12   1   4        0.97        0.09      0.96 o
 -11   1   4       24.74       24.76      1.75 o
 -10   1   4       78.02       78.18      5.66 o
  -9   1   4      223.15      208.89      5.07 o
  -8   1   4       53.96       68.29      2.82 o
  -7   1   4      742.64      766.38      7.22 o
  -6   1   4        1.54        2.97      0.62 o
  -5   1   4      233.34      224.20      2.81 o
  -4   1   4      119.23      122.86      1.59 o
  -3   1   4       55.19       66.46      0.95 o
  -2   1   4      252.56      296.54      2.88 o
  -1   1   4      750.29      697.48      5.58 o
   0   1   4    10030.02     9567.61     57.08 o
   1   1   4     4830.41     4911.83     38.89 o
   2   1   4        0.17        0.87      0.50 o
   3   1   4        5.83        3.67      0.93 o
   4   1   4       14.60        9.98      1.32 o
   5   1   4        6.66        5.17      1.28 o
   6   1   4      173.00      174.88      4.89 o
   7   1   4      120.05      139.98      4.79 o
   8   1   4       14.82       12.67      2.04 o
   9   1   4        9.53        9.20      2.07 o
  10   1   4       21.57       21.97      2.82 o
  11   1   4        0.00        1.88      1.97 o
  12   1   4        0.33        0.65      1.97 o
 -13   2   4       12.26       10.49      2.26 o
 -12   2   4       18.82       21.49      1.71 o
 -11   2   4       18.89       18.85      2.02 o
 -10   2   4       51.81       42.73      2.01 o
  -9   2   4       76.70       79.12      2.76 o
  -8   2   4       11.57        9.52      1.47 o
  -7   2   4      130.28      129.06      2.80 o
  -6   2   4       41.48       44.27      2.47 o
  -5   2   4     1242.35     1380.07      9.59 o
  -4   2   4      466.72      487.91      4.28 o
  -3   2   4      568.68      580.50      4.52 o
  -2   2   4      219.99      227.37      2.01 o
  -1   2   4     1388.38     1359.61     10.87 o
   0   2   4     2996.66     3046.77     24.89 o
   1   2   4      217.21      195.01      3.67 o
   2   2   4      703.02      662.38     21.83 o
   3   2   4     1247.80     1233.20     15.05 o
   4   2   4      245.27      261.81      5.45 o
   5   2   4       79.51       78.61      3.18 o
   6   2   4       51.21       52.95      2.99 o
   7   2   4        0.01       -0.88      1.13 o
   8   2   4        1.62        0.04      1.40 o
   9   2   4       12.15       22.75      2.72 o
  10   2   4       22.41       31.84      3.29 o
  11   2   4        1.84        3.06      2.26 o
 -13   3   4        0.21       -1.27      1.59 o
 -12   3   4        0.03       -1.15      1.15 o
 -11   3   4        4.09        3.09      1.13 o
 -10   3   4       58.54       48.29      2.89 o
  -9   3   4       88.15       71.06      3.13 o
  -8   3   4       17.95       31.01      1.83 o
  -7   3   4      477.16      454.76      7.20 o
  -6   3   4       25.44       32.44      1.28 o
  -5   3   4       21.42       17.43      0.89 o
  -4   3   4     1252.29     1316.28     10.25 o
  -3   3   4      729.44      833.09      7.33 o
  -2   3   4        6.74       12.21      0.72 o
  -1   3   4      103.47       92.55      2.07 o
   0   3   4       10.40       22.30      2.13 o
   1   3   4     1376.88     1402.43     15.90 o
   2   3   4      251.05      220.29      4.42 o
   3   3   4      159.73      181.63      4.32 o
   4   3   4        7.12        2.93      1.08 o
   5   3   4        1.08       -0.95      1.08 o
   6   3   4       23.90       24.51      2.35 o
   7   3   4        0.34        1.80      1.53 o
   8   3   4       12.38        8.70      2.26 o
   9   3   4        0.08        0.41      1.78 o
  10   3   4       31.54       35.52      3.48 o
  11   3   4        0.41        3.60      3.19 o
 -13   4   4        0.08        1.06      2.93 o
 -12   4   4        0.02        0.84      1.40 o
 -11   4   4       32.32       26.29      2.19 o
 -10   4   4        1.15        2.16      1.18 o
  -9   4   4        0.16       -0.02      1.13 o
  -8   4   4       27.45       31.66      1.96 o
  -7   4   4        9.89       18.08      1.37 o
  -6   4   4        2.18        1.55      0.74 o
  -5   4   4        0.78        5.20      0.58 o
  -4   4   4       13.59        5.26      1.48 o
  -3   4   4        3.43        4.82      0.61 o
  -2   4   4      700.39      661.40      7.01 o
  -1   4   4       34.37       25.24      1.11 o
   0   4   4       13.95        8.84      2.26 o
   1   4   4      290.01      324.27      5.55 o
   2   4   4        0.95       11.45      1.86 o
   3   4   4        9.49        9.30      2.13 o
   4   4   4      357.61      355.56      6.96 o
   5   4   4       11.07        6.98      1.66 o
   6   4   4      192.25      196.80     10.25 o
   7   4   4       30.75       29.71      3.06 o
   8   4   4      122.62      136.02      5.34 o
   9   4   4        5.22        8.80      2.43 o
  10   4   4        0.22       -0.43      2.13 o
  11   4   4        0.58        3.46      2.30 o
 -13   5   4       10.52        8.52      3.99 o
 -12   5   4        3.78        4.39      1.97 o
 -11   5   4       18.57        9.74      3.22 o
 -10   5   4       16.09       15.09      1.87 o
  -9   5   4        0.17       -0.15      1.08 o
  -8   5   4      511.37      460.29      8.66 o
  -7   5   4      366.81      384.30      7.34 o
  -6   5   4       59.94       50.41      2.36 o
  -5   5   4        7.97        7.81      0.92 o
  -4   5   4        1.93        0.52      0.44 o
  -3   5   4      142.58      155.17      2.50 o
  -2   5   4        2.97        1.48      0.45 o
  -1   5   4     1607.01     1611.12     12.93 o
   0   5   4       85.88       83.63      2.72 o
   1   5   4      236.04      256.11      5.17 o
   2   5   4      134.00      123.20      5.32 o
   3   5   4      484.24      493.49      8.47 o
   4   5   4      154.63      172.64      4.98 o
   5   5   4       26.01       31.78      2.61 o
   6   5   4      475.16      450.55      9.45 o
   7   5   4       19.84       13.97      2.36 o
   8   5   4       45.24       42.52      3.45 o
   9   5   4       20.74       25.44      3.33 o
  10   5   4       44.26       42.02      7.45 o
 -12   6   4        1.08       -2.13      3.19 o
 -11   6   4        5.88        7.50      2.17 o
 -10   6   4       40.27       34.41      3.69 o
  -9   6   4       43.71       39.18      2.45 o
  -8   6   4        6.18        6.60      1.37 o
  -7   6   4      228.30      243.26      5.53 o
  -6   6   4       82.46       74.12      2.56 o
  -5   6   4       27.78       25.35      1.48 o
  -4   6   4        0.00       -0.53      0.53 o
  -3   6   4      174.26      154.79      2.18 o
  -2   6   4       81.35       75.66      1.76 o
  -1   6   4      213.08      209.53      3.96 o
   0   6   4      413.32      468.42      7.90 o
   1   6   4       58.44       66.28      2.82 o
   2   6   4        0.28        1.73      0.94 o
   3   6   4       30.47       33.49      2.35 o
   4   6   4       66.47       58.38      3.10 o
   5   6   4       18.96       19.15      2.35 o
   6   6   4       11.61       11.13      2.24 o
   7   6   4        6.23        3.99      2.93 o
   8   6   4       32.43       33.00      3.37 o
   9   6   4       22.33       27.19      3.39 o
  10   6   4       12.77       10.33      2.88 o
 -11   7   4        3.92        2.28      1.92 o
 -10   7   4        0.01       -0.67      3.33 o
  -9   7   4        1.81        3.54      1.40 o
  -8   7   4        3.62        6.62      1.45 o
  -7   7   4        3.15        0.83      1.02 o
  -6   7   4      125.44      105.35      3.85 o
  -5   7   4       10.73        8.91      1.51 o
  -4   7   4        4.58        2.63      1.25 o
  -3   7   4      216.23      191.61      3.20 o
  -2   7   4       31.09       31.09      1.21 o
  -1   7   4       80.73       68.66      2.02 o
   0   7   4      309.04      295.74      6.30 o
   1   7   4      456.86      433.31      8.00 o
   2   7   4        1.44        1.33      1.13 o
   3   7   4       12.13       11.48      1.78 o
   4   7   4       18.54       13.52      2.79 o
   5   7   4       19.77       20.50      3.19 o
   6   7   4        9.98       12.10      2.30 o
   7   7   4        3.01        2.71      2.02 o
   8   7   4       14.81       15.35      2.94 o
   9   7   4        5.51        3.27      2.41 o
 -11   8   4       22.00       26.62      5.06 o
 -10   8   4        2.74        0.41      1.85 o
  -9   8   4        1.24        0.16      1.53 o
  -8   8   4        0.42        2.87      4.13 o
  -7   8   4       23.92       26.13      2.54 o
  -6   8   4       60.76       56.30      3.20 o
  -5   8   4       16.16       15.14      3.46 o
  -4   8   4       45.54       52.51      2.35 o
  -3   8   4      377.81      362.67      5.27 o
  -2   8   4        5.91        7.00      1.02 o
  -1   8   4       99.91       99.98      3.35 o
   0   8   4       69.63       75.54      3.37 o
   1   8   4      227.36      215.23      5.83 o
   2   8   4        2.95        3.46      1.32 o
   3   8   4       22.38       25.00      2.35 o
   4   8   4        1.01        0.00      1.32 o
   5   8   4        1.51        4.61      1.66 o
   6   8   4       11.34       16.14      2.72 o
   7   8   4        8.91       11.37      2.61 o
   8   8   4        6.18        6.31      2.56 o
 -10   9   4        2.96       14.11      4.26 o
  -9   9   4        8.40       13.96      5.99 o
  -8   9   4        4.08        6.26      1.88 o
  -7   9   4        3.55        5.84      1.78 o
  -6   9   4        4.13        5.95      1.59 o
  -5   9   4       20.94       20.58      2.40 o
  -4   9   4      200.17      203.38      4.58 o
  -3   9   4        4.65        4.74      1.01 o
  -2   9   4       21.48       19.93      1.44 o
  -1   9   4       67.06       54.76      2.65 o
   0   9   4       27.50       27.84      2.61 o
   1   9   4      180.66      177.89      5.64 o
   2   9   4       73.98       64.12      3.67 o
   3   9   4       22.85       18.75      2.43 o
   4   9   4        2.72        0.93      1.51 o
   5   9   4        2.64        2.53      1.69 o
   6   9   4        3.12        5.78      2.53 o
   7   9   4        0.02       -1.85      1.85 o
  -8  10   4        1.25        6.65      2.07 o
  -7  10   4        7.29        6.59      2.00 o
  -6  10   4       59.74       64.85      3.85 o
  -5  10   4       20.92       21.43      2.63 o
  -4  10   4       46.77       49.20      3.29 o
  -3  10   4        5.63        5.52      1.10 o
  -2  10   4        2.17        1.31      1.01 o
  -1  10   4       36.67       33.79      2.19 o
   0  10   4      127.94      130.48     14.24 o
   1  10   4       16.06       14.42      2.24 o
   2  10   4       10.07        9.33      2.16 o
   3  10   4        2.15        3.33      2.79 o
   4  10   4        0.10        2.22      1.66 o
   5  10   4        1.66        2.20      1.85 o
   6  10   4       35.51       40.47      3.95 o
  -7  11   4        4.93        7.57      2.24 o
  -6  11   4        0.92       -0.13      1.51 o
  -5  11   4        0.11       -0.13      2.00 o
  -4  11   4       10.25       19.52      2.14 o
  -3  11   4        1.83        0.60      1.03 o
  -2  11   4        9.12        9.89      1.40 o
  -1  11   4       24.17       27.75      2.51 o
   0  11   4       47.25       46.20      4.66 o
   1  11   4        2.10        3.98      1.97 o
   2  11   4        0.19        2.17      1.92 o
   3  11   4        2.85        4.69      2.04 o
   4  11   4        0.01       -0.27      1.88 o
   5  11   4       40.52       35.91      3.85 o
  -4  12   4        1.14        2.43      1.48 o
  -3  12   4        0.21        2.62      2.12 o
  -2  12   4        6.19        8.04      2.06 o
  -1  12   4       11.60       14.95      1.85 o
   0  12   4        0.02        1.53      1.52 o
   1  12   4        2.18        5.99      2.26 o
   2  12   4       12.67       19.31      2.99 o
 -14   1   5        2.01        2.09      1.85 o
 -13   1   5        0.28       -1.08      1.40 o
 -12   1   5       13.56        9.24      1.97 o
 -11   1   5       90.33       77.67      3.75 o
 -10   1   5      170.81      152.51      4.71 o
  -9   1   5        0.10       -0.22      0.86 o
  -8   1   5       16.20       10.83      1.01 o
  -7   1   5       30.19       29.70      1.77 o
  -6   1   5       77.65       79.34      1.69 o
  -5   1   5      583.14      650.95      5.76 o
  -4   1   5      202.68      193.76      2.09 o
  -3   1   5       27.86       32.93      2.98 o
  -2   1   5      926.06      865.31      9.76 o
  -1   1   5      297.30      270.09      3.08 o
   0   1   5      474.34      517.02      3.99 o
   1   1   5       40.23       39.17      2.74 o
   2   1   5      499.54      498.18      5.44 o
   3   1   5      140.51      155.41      2.71 o
   4   1   5       48.68       48.55      4.26 o
   5   1   5        0.78        1.42      1.08 o
   6   1   5      247.81      265.91      9.05 o
   7   1   5       57.42       58.12      3.29 o
   8   1   5       12.31       12.55      2.07 o
   9   1   5        0.04       -1.33      1.86 o
  10   1   5        0.05       -1.59      1.59 o
  11   1   5        6.67        6.84      2.79 o
 -14   2   5        3.05       -0.53      2.40 o
 -13   2   5        5.34        8.13      3.06 o
 -12   2   5        0.63        0.67      1.51 o
 -11   2   5       44.88       52.14      3.29 o
 -10   2   5        2.55        3.65      1.59 o
  -9   2   5       49.97       38.39      4.88 o
  -8   2   5      222.69      223.21      3.52 o
  -7   2   5       18.60       17.58      1.08 o
  -6   2   5       92.21       90.56      1.89 o
  -5   2   5      268.08      262.99      2.83 o
  -4   2   5     1080.88     1185.33      8.30 o
  -3   2   5      644.11      668.95      4.67 o
  -2   2   5        7.64       11.11      0.59 o
  -1   2   5      417.75      441.86      4.24 o
   0   2   5        5.79       10.18      0.72 o
   1   2   5     1292.07     1403.78     15.90 o
   2   2   5      190.30      185.35      4.87 o
   3   2   5      894.44      797.40     11.01 o
   4   2   5       35.90       26.46      2.04 o
   5   2   5       40.37       45.70      2.72 o
   6   2   5        0.11       -0.89      1.86 o
   7   2   5       12.38       17.89      2.35 o
   8   2   5        0.02       -0.94      1.40 o
   9   2   5       43.48       49.14      3.67 o
  10   2   5        5.55        7.10      2.93 o
  11   2   5        0.02       -2.37      2.40 o
 -13   3   5        4.62        4.52      2.93 o
 -12   3   5       15.15       13.74      2.35 o
 -11   3   5        7.05        6.39      1.57 o
 -10   3   5       99.07      105.03      4.02 o
  -9   3   5        9.99        8.19      1.65 o
  -8   3   5      199.41      192.32      3.76 o
  -7   3   5        1.85        3.24      1.20 o
  -6   3   5      362.41      374.19      3.82 o
  -5   3   5       26.50       24.55      0.98 o
  -4   3   5      359.77      394.72      3.70 o
  -3   3   5      166.51      173.34      1.96 o
  -2   3   5       67.15       71.84      3.42 o
  -1   3   5      383.62      358.89      3.85 o
   0   3   5       56.21       66.20      1.51 o
   1   3   5      570.00      647.70      6.87 o
   2   3   5     2219.02     2141.51     31.46 o
   3   3   5      270.02      309.99      4.58 o
   4   3   5       11.47       11.93      1.66 o
   5   3   5       54.62       46.81      2.80 o
   6   3   5        5.33        5.53      2.00 o
   7   3   5       43.21       40.50      3.07 o
   8   3   5       67.14       74.10      4.04 o
   9   3   5       17.56       19.51      2.91 o
  10   3   5       42.31       47.19      3.99 o
  11   3   5       30.47       34.34      3.85 o
 -13   4   5        7.21        5.32      3.19 o
 -12   4   5        0.39        0.00      2.40 o
 -11   4   5        7.69       10.11      2.16 o
 -10   4   5       26.69       40.08      3.99 o
  -9   4   5      110.82      131.64      3.60 o
  -8   4   5      539.33      528.91      6.99 o
  -7   4   5      141.51      140.79      2.84 o
  -6   4   5       73.92       81.86      1.95 o
  -5   4   5       47.08       48.71      1.48 o
  -4   4   5        0.01        0.08      0.49 o
  -3   4   5      115.78      107.08      2.09 o
  -2   4   5      305.92      302.97      3.23 o
  -1   4   5       26.07       25.24      0.96 o
   0   4   5      238.50      219.52      4.42 o
   1   4   5      493.88      505.86      7.72 o
   2   4   5      246.95      245.89      7.19 o
   3   4   5        0.51        0.27      0.89 o
   4   4   5       78.35       81.77      3.52 o
   5   4   5        2.55        7.80      1.72 o
   6   4   5       28.86       39.75      3.59 o
   7   4   5       60.33       62.20      4.26 o
   8   4   5       22.85       20.09      3.33 o
   9   4   5       42.65       42.54      3.75 o
  10   4   5       14.70       13.61      2.88 o
 -13   5   5        2.59        3.73      2.93 o
 -12   5   5        1.29       -0.59      1.72 o
 -11   5   5        6.26        3.19      3.99 o
 -10   5   5       65.70       65.78      3.76 o
  -9   5   5       13.59       19.43      2.45 o
  -8   5   5       15.80       18.54      2.16 o
  -7   5   5        0.10       -0.86      0.86 o
  -6   5   5        0.52        0.12      0.65 o
  -5   5   5       31.18       24.16      1.08 o
  -4   5   5       60.58       56.41      1.65 o
  -3   5   5       31.31       22.22      1.26 o
  -2   5   5      541.07      498.60      4.63 o
  -1   5   5       57.30       61.76      1.48 o
   0   5   5      106.20      117.85      4.52 o
   1   5   5       74.71       79.70      2.91 o
   2   5   5       86.58       80.43      7.72 o
   3   5   5       10.48       10.00      1.59 o
   4   5   5      102.74      101.12      4.39 o
   5   5   5        0.05       -0.72      1.16 o
   6   5   5      121.92      127.94      4.96 o
   7   5   5       15.26       10.68      3.33 o
   8   5   5       21.35       24.93      3.13 o
   9   5   5       48.49       52.44      6.12 o
  10   5   5       13.22       11.31      2.99 o
 -12   6   5        1.15        0.17      2.04 o
 -11   6   5        1.04        4.07      2.04 o
 -10   6   5        1.70        3.61      1.92 o
  -9   6   5      156.82      158.37      7.45 o
  -8   6   5      305.21      311.12      7.06 o
  -7   6   5        1.31       -0.16      2.13 o
  -6   6   5        0.72        0.44      0.92 o
  -5   6   5       26.92       24.86      1.52 o
  -4   6   5       56.13       61.74      1.84 o
  -3   6   5       68.71       71.76      1.66 o
  -2   6   5        2.98        4.25      0.62 o
  -1   6   5       80.40       88.92      2.50 o
   0   6   5      131.51      128.66      5.46 o
   1   6   5        2.16       -0.67      0.94 o
   2   6   5       30.13       26.36      2.07 o
   3   6   5       41.19       46.82      2.82 o
   4   6   5       22.91       27.81      2.54 o
   5   6   5       30.83       24.95      2.72 o
   6   6   5       76.51       75.82      4.16 o
   7   6   5       37.24       30.34      3.26 o
   8   6   5       71.20       78.52      6.92 o
   9   6   5       53.25       67.08      7.19 o
 -11   7   5        4.29        9.58      3.99 o
 -10   7   5        0.07        0.98      1.85 o
  -9   7   5       22.24       22.35      2.76 o
  -8   7   5       27.46       23.68      1.94 o
  -7   7   5        9.57        9.72      1.38 o
  -6   7   5       41.08       42.38      2.63 o
  -5   7   5      131.70      133.51      3.36 o
  -4   7   5       59.34       51.00      2.11 o
  -3   7   5      189.58      180.11      2.64 o
  -2   7   5      148.69      164.76      2.81 o
  -1   7   5       91.57       83.68      2.60 o
   0   7   5       60.35       65.97      2.99 o
   1   7   5        0.06        0.39      1.60 o
   2   7   5        4.03        4.40      1.86 o
   3   7   5       70.37       72.28      3.58 o
   4   7   5        1.15        1.49      1.33 o
   5   7   5       24.60       21.38      2.61 o
   6   7   5       37.38       37.15      3.37 o
   7   7   5       28.43       26.82      3.26 o
   8   7   5       20.59       23.84      3.37 o
   9   7   5        5.04        0.96      2.29 o
 -11   8   5        0.97       -0.27      2.93 o
 -10   8   5       14.44       25.02      4.26 o
  -9   8   5        1.44        1.88      2.39 o
  -8   8   5        0.03        0.32      1.12 o
  -7   8   5       13.43        9.98      1.66 o
  -6   8   5       66.03       64.26      3.33 o
  -5   8   5       44.02       40.24      3.19 o
  -4   8   5      330.86      328.59      5.67 o
  -3   8   5       33.84       34.16      1.60 o
  -2   8   5        0.23       -0.67      0.67 o
  -1   8   5      185.79      195.32      4.17 o
   0   8   5      201.12      181.04      6.92 o
   1   8   5       65.24       69.04      3.48 o
   2   8   5       63.11       69.51      3.37 o
   3   8   5       58.85       43.52      3.20 o
   4   8   5        0.27        0.59      1.59 o
   5   8   5        2.06        3.33      2.26 o
   6   8   5        0.25       -0.64      1.85 o
   7   8   5       24.79       23.86      6.65 o
   8   8   5        1.90        0.91      2.17 o
 -10   9   5        2.34        2.40      3.19 o
  -9   9   5       10.75       16.24      3.73 o
  -8   9   5        0.05        2.84      2.00 o
  -7   9   5       35.29       38.79      4.26 o
  -6   9   5       17.12       19.13      5.19 o
  -5   9   5       20.96       15.05      2.92 o
  -4   9   5        0.68        1.52      0.92 o
  -3   9   5        0.14       -0.28      0.76 o
  -2   9   5        7.16       10.59      1.27 o
  -1   9   5        7.46        8.11      1.47 o
   0   9   5       72.37       71.64      6.39 o
   1   9   5       12.34       14.07      2.16 o
   2   9   5       28.79       32.97      2.80 o
   3   9   5       12.46       11.66      2.16 o
   4   9   5       16.85       15.47      5.32 o
   5   9   5        3.37        3.18      1.97 o
   6   9   5        4.69        9.26      2.54 o
   7   9   5        0.08        1.27      2.13 o
  -8  10   5        3.15        3.99      2.40 o
  -7  10   5        1.23        1.86      1.69 o
  -6  10   5       44.78       46.85      3.39 o
  -5  10   5        8.62        3.73      1.59 o
  -4  10   5       23.12       26.86      1.89 o
  -3  10   5        2.25        2.22      1.02 o
  -2  10   5       14.74       16.50      1.52 o
  -1  10   5       11.37       11.23      1.51 o
   0  10   5       60.84       65.62      3.67 o
   1  10   5       15.55       11.81      2.24 o
   2  10   5       39.68       43.64      3.37 o
   3  10   5       53.84       49.42      3.75 o
   4  10   5       13.14        8.38      2.26 o
   5  10   5        0.14       -0.09      1.85 o
   6  10   5        0.33        2.33      2.24 o
  -7  11   5        0.12        1.10      2.53 o
  -6  11   5       15.54       12.10      2.35 o
  -5  11   5        1.51        4.79      1.54 o
  -4  11   5        0.01       -0.15      1.18 o
  -3  11   5       12.40       16.61      1.62 o
  -2  11   5        0.76       -0.54      1.04 o
  -1  11   5        5.27        6.90      1.46 o
   0  11   5       18.16       19.87      2.93 o
   1  11   5        8.59        9.67      2.24 o
   2  11   5       15.78       14.60      3.19 o
   3  11   5        2.69        5.06      2.07 o
   4  11   5       13.42       20.70      3.10 o
  -3  12   5        2.13        5.39      1.44 o
  -2  12   5        0.20        0.43      1.26 o
  -1  12   5        0.28       -0.64      1.26 o
   0  12   5        9.46       11.05      2.05 o
   1  12   5        3.43        7.41      3.73 o
 -14   0   6        1.80        3.46      2.66 o
 -13   0   6        0.84        0.27      2.40 o
 -12   0   6       25.88       25.02      3.99 o
 -11   0   6       12.99        8.25      2.66 o
 -10   0   6      793.17      779.35     17.04 o
  -9   0   6      342.49      363.06     10.11 o
  -8   0   6      873.51      853.50     11.25 o
  -7   0   6      223.32      221.91      4.35 o
  -6   0   6      554.58      577.24      7.61 o
  -5   0   6      374.36      435.85      5.75 o
  -4   0   6      911.50      929.21     15.97 o
  -3   0   6      263.69      250.26      4.42 o
  -2   0   6        3.07        2.72      0.83 o
  -1   0   6      607.04      542.12      5.70 o
   0   0   6     2478.37     2517.95     20.85 o
   1   0   6     1713.97     1673.02     14.69 o
   2   0   6        6.08        4.43      0.94 o
   3   0   6        8.55        9.14      1.21 o
   4   0   6       79.96       80.65      4.26 o
   5   0   6       27.25       27.15      3.19 o
   6   0   6        9.67        9.58      2.66 o
   7   0   6        3.21        4.26      2.13 o
   9   0   6        0.73       -1.86      1.86 o
  10   0   6       20.22       21.56      4.52 o
  11   0   6        3.66       -2.13      2.66 o
 -14   1   6        0.90        2.68      1.85 o
 -13   1   6        2.01        1.86      1.78 o
 -12   1   6        0.25       -0.13      1.51 o
 -11   1   6       43.76       40.08      3.01 o
 -10   1   6       47.08       43.15      3.01 o
  -9   1   6        0.82        2.82      1.10 o
  -8   1   6      197.34      176.25      3.34 o
  -7   1   6        0.75        3.58      0.67 o
  -6   1   6       46.33       55.23      1.61 o
  -5   1   6      456.02      469.25      4.43 o
  -4   1   6        5.64        9.80      0.62 o
  -3   1   6      606.56      634.94      5.55 o
  -2   1   6      416.42      382.56      3.87 o
  -1   1   6       19.78        9.59      0.54 o
   0   1   6     1511.10     1481.66      9.25 o
   1   1   6      484.59      455.81      6.03 o
   2   1   6      471.31      500.15      4.48 o
   3   1   6      120.49      106.85      6.24 o
   4   1   6       13.19       11.14      1.59 o
   5   1   6        0.31        2.91      1.21 o
   6   1   6       56.59       57.79      3.20 o
   7   1   6        0.01        1.35      1.40 o
   8   1   6       47.27       62.45      9.72 o
   9   1   6        0.82       -1.40      1.40 o
  10   1   6       14.70       15.78      3.86 o
 -14   2   6        3.56        5.32      3.19 o
 -13   2   6        5.24        9.45      2.26 o
 -12   2   6        4.59        2.37      3.86 o
 -11   2   6        0.11        0.40      1.51 o
 -10   2   6        0.08       -1.31      1.46 o
  -9   2   6      101.57       92.79      2.97 o
  -8   2   6      104.02      106.35      2.91 o
  -7   2   6      302.44      292.24      3.75 o
  -6   2   6      864.08      888.37     12.33 o
  -5   2   6      555.34      601.69      5.03 o
  -4   2   6      154.67      147.48      2.18 o
  -3   2   6      225.32      245.80      2.27 o
  -2   2   6      301.60      301.25      2.94 o
  -1   2   6       89.05       84.93      1.69 o
   0   2   6        0.80       -0.13      0.88 o
   1   2   6     3774.84     3763.33     31.18 o
   2   2   6      554.91      565.96      6.18 o
   3   2   6      291.14      310.00      6.11 o
   4   2   6       20.35       18.32      1.85 o
   5   2   6        4.22        8.90      1.59 o
   6   2   6       10.99       14.44      2.16 o
   7   2   6        9.47        8.11      2.04 o
   8   2   6        1.00        1.39      1.66 o
   9   2   6       63.13       68.14      5.86 o
  10   2   6        3.11        1.22      3.59 o
 -13   3   6        2.36       -0.80      2.40 o
 -12   3   6        4.85        5.86      1.85 o
 -11   3   6       11.51        5.82      1.85 o
 -10   3   6       35.54       27.08      2.66 o
  -9   3   6      114.49      124.66      3.37 o
  -8   3   6      101.46       84.36      2.76 o
  -7   3   6        9.95        8.47      0.88 o
  -6   3   6      207.62      205.97      3.15 o
  -5   3   6       55.20       53.91      1.53 o
  -4   3   6      432.37      441.01      4.04 o
  -3   3   6       24.76       21.47      0.71 o
  -2   3   6      623.06      656.74      6.00 o
  -1   3   6     1059.54      984.38      8.31 o
   0   3   6       62.81       67.03      1.55 o
   1   3   6        1.26        0.38      0.84 o
   2   3   6      267.07      301.10      4.63 o
   3   3   6       36.40       36.69      1.83 o
   4   3   6        4.18        1.38      1.33 o
   5   3   6       52.23       50.22      3.10 o
   6   3   6        2.40        2.75      2.00 o
   7   3   6       42.09       52.99      3.48 o
   8   3   6       18.21       15.10      2.61 o
   9   3   6       61.35       60.32      4.13 o
  10   3   6        3.43        2.81      2.43 o
 -13   4   6        7.70        5.06      2.93 o
 -12   4   6        0.10        0.27      2.40 o
 -11   4   6        2.83        3.19      2.66 o
 -10   4   6       19.59       11.57      3.86 o
  -9   4   6       95.72      104.13      5.32 o
  -8   4   6      302.92      270.46      5.80 o
  -7   4   6      179.11      181.18      3.42 o
  -6   4   6       68.43       70.82      1.65 o
  -5   4   6       17.18       18.66      0.91 o
  -4   4   6       17.82       14.69      0.81 o
  -3   4   6        8.98        5.02      0.50 o
  -2   4   6        8.54       10.98      1.27 o
  -1   4   6      329.00      350.24      3.64 o
   0   4   6      129.87      136.56      2.19 o
   1   4   6        1.76        4.26      0.86 o
   2   4   6      105.76      101.11      3.56 o
   3   4   6       62.04       73.78      3.33 o
   4   4   6      102.79      111.51      4.52 o
   5   4   6       61.83       66.24      3.58 o
   6   4   6        4.97        7.45      1.92 o
   7   4   6       64.26       72.64      4.13 o
   8   4   6       24.60       24.02      3.07 o
   9   4   6       59.42       68.31      4.40 o
  10   4   6       12.10       14.60      3.01 o
 -13   5   6        2.59        3.99      2.93 o
 -12   5   6        1.12       -1.60      2.13 o
 -11   5   6        4.29        3.46      2.66 o
 -10   5   6        0.27       -0.53      2.13 o
  -9   5   6      171.33      157.57      7.45 o
  -8   5   6       96.38      101.64      2.99 o
  -7   5   6        4.32        2.11      1.42 o
  -6   5   6        8.02        6.04      0.89 o
  -5   5   6      107.94      109.03      2.29 o
  -4   5   6       70.02       70.00      1.85 o
  -3   5   6       10.03       15.13      0.92 o
  -2   5   6     1044.08     1005.41      7.91 o
  -1   5   6      350.27      376.01      3.96 o
   0   5   6      122.22      112.39      3.37 o
   1   5   6        0.95        0.67      0.94 o
   2   5   6       18.56       20.38      1.88 o
   3   5   6       17.01       15.55      1.97 o
   4   5   6       98.09       92.58      4.02 o
   5   5   6       10.31       10.37      2.11 o
   6   5   6       14.37       16.82      2.56 o
   7   5   6       29.61       28.96      3.13 o
   8   5   6        1.15       -1.31      2.13 o
   9   5   6        0.48       -2.02      2.02 o
 -12   6   6        5.51        3.73      2.93 o
 -11   6   6        3.08        1.06      2.40 o
 -10   6   6       83.37       78.97      9.85 o
  -9   6   6       43.51       43.10      6.12 o
  -8   6   6        0.03        1.60      1.51 o
  -7   6   6        6.18        4.77      0.97 o
  -6   6   6        0.60       -0.09      0.88 o
  -5   6   6       32.29       34.99      1.37 o
  -4   6   6      153.21      155.94      2.58 o
  -3   6   6       52.58       45.32      1.31 o
  -2   6   6       69.00       60.70      2.46 o
  -1   6   6       90.57       99.50      2.45 o
   0   6   6       32.72       26.97      3.59 o
   1   6   6        0.09       -1.06      1.06 o
   2   6   6       66.50       61.85      3.01 o
   3   6   6        0.58        0.41      1.21 o
   4   6   6       22.62       31.64      2.72 o
   5   6   6      118.08      118.20      6.52 o
   6   6   6        0.35       -0.19      2.40 o
   7   6   6        1.50        3.55      2.02 o
   8   6   6        7.95       10.41      3.73 o
   9   6   6        3.15        4.14      2.36 o
 -11   7   6       10.81       11.45      3.46 o
 -10   7   6        2.11        2.68      1.78 o
  -9   7   6       13.00        9.80      3.46 o
  -8   7   6        6.50        4.15      1.86 o
  -7   7   6       38.10       37.64      3.43 o
  -6   7   6        0.06        1.84      1.05 o
  -5   7   6      212.37      187.52      4.89 o
  -4   7   6       87.67       86.20      2.97 o
  -3   7   6       41.70       44.10      1.59 o
  -2   7   6       24.40       23.54      1.45 o
  -1   7   6        2.63        3.07      0.92 o
   0   7   6      135.32      127.96      6.52 o
   1   7   6        1.53        0.80      1.13 o
   2   7   6       17.04       17.20      2.40 o
   3   7   6       54.92       59.60      4.66 o
   4   7   6       20.86       18.39      2.43 o
   5   7   6        6.93        7.30      2.11 o
   6   7   6        5.64        3.73      2.17 o
   7   7   6        6.21        4.46      2.26 o
   8   7   6        3.77        4.73      2.93 o
 -10   8   6       12.17       18.35      2.82 o
  -9   8   6        0.24        0.93      1.51 o
  -8   8   6        0.16       -0.37      1.60 o
  -7   8   6        2.45        0.99      1.46 o
  -6   8   6       43.32       49.84      3.99 o
  -5   8   6       87.53      105.61      3.85 o
  -4   8   6        0.29        0.59      1.61 o
  -3   8   6      157.12      140.71      2.84 o
  -2   8   6       22.60       20.92      1.79 o
  -1   8   6       46.34       49.50      3.38 o
   0   8   6       24.34       22.30      1.81 o
   1   8   6        0.42        1.20      1.32 o
   2   8   6       31.94       33.50      2.72 o
   3   8   6       30.39       29.29      3.99 o
   4   8   6       10.15        9.61      2.07 o
   5   8   6        5.89        3.66      1.85 o
   6   8   6        0.02       -0.02      2.02 o
   7   8   6        6.87        6.02      2.61 o
  -9   9   6        0.00        2.13      2.40 o
  -8   9   6        5.26        6.26      1.88 o
  -7   9   6        0.14       -0.80      1.86 o
  -6   9   6       80.25       83.44      3.07 o
  -5   9   6       16.65       22.34      1.94 o
  -4   9   6        8.40        8.23      1.73 o
  -3   9   6       56.77       58.72      2.14 o
  -2   9   6       20.33       25.39      1.81 o
  -1   9   6        0.46        1.95      1.17 o
   0   9   6        9.26       10.55      1.88 o
   1   9   6       33.04       42.21      3.10 o
   2   9   6       27.19       21.38      2.61 o
   3   9   6        5.48        6.20      1.97 o
   4   9   6        0.59       -1.59      1.59 o
   5   9   6        0.03        3.12      2.04 o
   6   9   6       10.94        9.91      2.75 o
  -8  10   6        2.99        4.79      2.66 o
  -7  10   6       19.16       20.23      3.73 o
  -6  10   6       38.86       29.81      3.99 o
  -5  10   6       32.22       34.27      2.06 o
  -4  10   6        7.69       11.21      2.11 o
  -3  10   6        5.48        3.90      1.15 o
  -2  10   6        3.22        1.58      1.07 o
  -1  10   6        9.57        9.91      1.76 o
   0  10   6       19.63       13.66      2.30 o
   1  10   6       83.45       83.63      8.65 o
   2  10   6       12.41       12.88      2.49 o
   3  10   6       12.49       17.20      2.72 o
   4  10   6        1.66        3.06      1.88 o
   5  10   6        3.55        8.10      2.53 o
  -6  11   6        0.16        2.66      2.40 o
  -5  11   6       11.79       14.09      1.99 o
  -4  11   6        4.82        4.68      1.30 o
  -3  11   6       22.05       26.47      1.84 o
  -2  11   6        1.01        1.02      1.22 o
  -1  11   6       11.17       18.77      1.96 o
   0  11   6        1.69        5.78      1.71 o
   1  11   6       30.89       29.71      3.13 o
   2  11   6       18.30       19.67      2.88 o
   3  11   6        7.99       10.35      2.54 o
 -14   1   7        0.43        3.30      1.97 o
 -13   1   7        0.25       -0.06      1.78 o
 -12   1   7        1.09       -1.49      1.59 o
 -11   1   7       12.92       12.00      2.26 o
 -10   1   7        0.17       -1.73      1.73 o
  -9   1   7        7.89        9.92      2.00 o
  -8   1   7       37.55       37.96      2.54 o
  -7   1   7       10.21        9.80      1.51 o
  -6   1   7        1.78        1.11      1.02 o
  -5   1   7      129.67      135.97      2.92 o
  -4   1   7        4.86        6.02      0.92 o
  -3   1   7      257.93      236.34      2.88 o
  -2   1   7        0.01       -0.03      0.31 o
  -1   1   7      120.46      119.49      1.64 o
   0   1   7      847.78      861.91      6.09 o
   1   1   7      940.19      963.08      6.79 o
   2   1   7      250.64      243.58      2.93 o
   3   1   7       52.62       55.54      2.27 o
   4   1   7      117.61      106.41     11.31 o
   5   1   7       13.40       15.29      1.97 o
   6   1   7        4.46        3.21      2.00 o
   7   1   7       21.39       20.65      2.45 o
   8   1   7        7.50        9.86      2.26 o
   9   1   7        2.18        3.89      2.40 o
  10   1   7        2.84        6.54      2.49 o
 -14   2   7        8.40        7.45      2.26 o
 -13   2   7        2.12        1.99      1.78 o
 -12   2   7        1.60        1.43      1.78 o
 -11   2   7        7.93        8.70      1.88 o
 -10   2   7       50.02       43.90      3.59 o
  -9   2   7      113.86      107.08      3.95 o
  -8   2   7       26.28       23.47      2.16 o
  -7   2   7       46.46       54.30      2.72 o
  -6   2   7       65.70       58.00      1.73 o
  -5   2   7      251.44      243.29      3.23 o
  -4   2   7      111.61      108.18      1.51 o
  -3   2   7      854.20      911.65      6.13 o
  -2   2   7       48.43       70.04      1.40 o
  -1   2   7       26.29       29.13      1.06 o
   0   2   7     2491.05     2390.41     17.90 o
   1   2   7     1338.12     1305.06     10.54 o
   2   2   7      194.13      221.67      3.13 o
   3   2   7       37.72       45.78      2.61 o
   4   2   7      135.72      134.38      4.32 o
   5   2   7        1.43        1.49      1.33 o
   6   2   7       51.88       61.03      3.56 o
   7   2   7        7.56        8.70      2.04 o
   8   2   7       40.29       46.67      8.25 o
   9   2   7        7.21        4.79      2.26 o
  10   2   7        2.35       -2.16      2.16 o
 -13   3   7       31.51       22.36      4.26 o
 -12   3   7        1.91        3.06      1.69 o
 -11   3   7        7.43       11.56      2.04 o
 -10   3   7       58.64       62.20      3.29 o
  -9   3   7       39.43       42.55      2.91 o
  -8   3   7      149.69      151.17      4.52 o
  -7   3   7      150.48      158.35      3.37 o
  -6   3   7       12.12       13.25      1.15 o
  -5   3   7      130.57      124.37      2.36 o
  -4   3   7        0.00        1.05      0.36 o
  -3   3   7       65.78       66.82      1.40 o
  -2   3   7      456.73      479.69      4.91 o
  -1   3   7       15.85       14.34      0.94 o
   0   3   7      483.20      487.42      5.31 o
   1   3   7      196.84      192.21      3.07 o
   2   3   7      648.31      661.03      7.80 o
   3   3   7       18.39       17.00      1.52 o
   4   3   7      145.13      162.70      4.88 o
   5   3   7        6.29        5.00      2.66 o
   6   3   7        0.31        4.05      1.86 o
   7   3   7       49.78       54.86      3.67 o
   8   3   7       53.81       49.42      3.76 o
   9   3   7        2.28       -1.52      1.92 o
  10   3   7        1.06        2.24      2.24 o
 -13   4   7        7.07        9.58      3.19 o
 -12   4   7        1.17        4.26      2.93 o
 -11   4   7        9.60        9.58      3.19 o
 -10   4   7        1.68        0.63      1.47 o
  -9   4   7       12.68       17.06      2.16 o
  -8   4   7       36.23       35.26      2.93 o
  -7   4   7      252.07      263.63      3.95 o
  -6   4   7       73.57       74.80      2.02 o
  -5   4   7      130.06      132.46      3.07 o
  -4   4   7        0.62        0.12      0.36 o
  -3   4   7       41.97       64.16      1.67 o
  -2   4   7      304.01      319.20      4.00 o
  -1   4   7      147.50      141.61      2.23 o
   0   4   7      624.06      682.96     11.39 o
   1   4   7        9.91       16.23      2.19 o
   2   4   7       10.07        8.88      1.59 o
   3   4   7       14.96       11.47      2.53 o
   4   4   7        4.65        6.57      1.60 o
   5   4   7       10.19        8.43      2.40 o
   6   4   7       96.75      103.32      4.59 o
   7   4   7        5.40        3.53      1.97 o
   8   4   7        6.24        6.23      2.66 o
   9   4   7       14.30       10.94      3.73 o
 -13   5   7        1.37        1.60      2.66 o
 -12   5   7        3.57        7.99      3.19 o
 -11   5   7        2.54        5.06      2.93 o
 -10   5   7        8.30        2.93      2.66 o
  -9   5   7        1.65        4.52      2.66 o
  -8   5   7        0.42       -1.02      1.02 o
  -7   5   7       85.13       90.70      2.39 o
  -6   5   7       31.84       24.88      1.38 o
  -5   5   7        2.71        1.06      0.70 o
  -4   5   7       42.01       38.53      1.18 o
  -3   5   7       51.36       60.88      1.81 o
  -2   5   7       62.77       67.10      1.64 o
  -1   5   7        7.19        9.85      0.88 o
   0   5   7       60.19       53.42      1.92 o
   1   5   7       62.25       58.58      2.93 o
   2   5   7        0.64        0.53      1.08 o
   3   5   7        0.91        1.12      2.40 o
   4   5   7        0.01        0.64      1.33 o
   5   5   7        3.24        2.17      1.57 o
   6   5   7       15.59       18.10      2.69 o
   7   5   7        1.00       -0.56      1.86 o
   8   5   7       11.45        9.24      2.72 o
   9   5   7        1.14        0.16      2.30 o
 -12   6   7        2.73        6.39      3.19 o
 -11   6   7        0.00        0.53      2.40 o
 -10   6   7        2.60        2.13      2.40 o
  -9   6   7       29.64       34.77      5.19 o
  -8   6   7      151.70      183.93      7.19 o
  -7   6   7       57.63       55.58      2.91 o
  -6   6   7        3.74        5.53      1.21 o
  -5   6   7       56.24       57.46      2.25 o
  -4   6   7       42.74       55.57      1.68 o
  -3   6   7       81.26       94.46      2.06 o
  -2   6   7       94.72       96.95      2.90 o
  -1   6   7        5.13        5.33      1.01 o
   0   6   7       22.13       19.53      1.45 o
   1   6   7       31.60       27.01      2.26 o
   2   6   7        1.87        8.97      1.73 o
   3   6   7      118.33      141.16      4.88 o
   4   6   7        2.32        2.04      1.60 o
   5   6   7       68.41       71.10      9.05 o
   6   6   7        0.28       -1.66      1.66 o
   7   6   7        9.05        6.35      2.41 o
   8   6   7       18.02        9.43      2.94 o
 -11   7   7        0.43       -2.40      2.40 o
 -10   7   7        3.71        2.93      2.40 o
  -9   7   7        7.07        3.99      2.40 o
  -8   7   7        9.26       15.62      3.05 o
  -7   7   7       69.02       59.62      4.52 o
  -6   7   7       69.22       72.34      3.12 o
  -5   7   7       61.90       44.34      2.11 o
  -4   7   7        3.38        2.16      0.69 o
  -3   7   7      218.93      240.65      3.53 o
  -2   7   7       81.42       73.41      2.28 o
  -1   7   7        3.49        2.96      0.96 o
   0   7   7       89.14       94.94      2.66 o
   1   7   7      162.10      158.87      4.88 o
   2   7   7        8.08        8.69      1.78 o
   3   7   7        0.21        2.13      2.26 o
   4   7   7        2.88        1.95      1.66 o
   5   7   7        3.33        2.50      2.11 o
   6   7   7       19.06       15.69      3.99 o
   7   7   7       10.59        8.13      2.61 o
 -10   8   7        1.04        0.00      2.40 o
  -9   8   7        0.05        2.93      2.13 o
  -8   8   7        2.77        3.33      1.51 o
  -7   8   7        3.60        3.28      1.23 o
  -6   8   7       38.73       38.13      2.72 o
  -5   8   7      102.64       89.26      4.35 o
  -4   8   7       98.31      112.16      2.95 o
  -3   8   7       51.68       47.62      2.07 o
  -2   8   7        5.15        2.81      0.99 o
  -1   8   7       13.55       18.15      1.51 o
   0   8   7       23.69       26.69      2.84 o
   1   8   7      141.26      144.60      7.45 o
   2   8   7       95.95       87.66      4.04 o
   3   8   7       19.91       20.43      2.72 o
   4   8   7       26.38       28.11      2.99 o
   5   8   7        1.58        0.31      2.04 o
   6   8   7        7.50       11.23      3.46 o
   7   8   7        2.51        2.36      2.61 o
  -9   9   7        0.24        0.80      2.40 o
  -8   9   7        0.03        5.59      2.40 o
  -7   9   7        3.24        3.19      1.86 o
  -6   9   7        7.01       18.67      2.26 o
  -5   9   7        7.71        6.78      1.78 o
  -4   9   7       14.44       12.02      1.42 o
  -3   9   7        4.73        7.32      1.28 o
  -2   9   7        1.44       -0.16      0.83 o
  -1   9   7        0.93        0.08      1.16 o
   0   9   7       40.46       44.44      2.42 o
   1   9   7       49.74       60.78      3.56 o
   2   9   7        2.69        2.13      1.69 o
   3   9   7        0.35        2.88      1.97 o
   4   9   7       12.02       14.70      2.72 o
   5   9   7        0.82       -1.28      1.81 o
  -8  10   7        2.29        2.13      2.40 o
  -7  10   7       18.68       26.08      3.99 o
  -6  10   7        9.70       11.71      2.93 o
  -5  10   7        0.01        1.33      1.47 o
  -4  10   7        0.44        2.60      1.20 o
  -3  10   7       14.06       15.04      1.88 o
  -2  10   7       17.67       19.15      1.80 o
  -1  10   7       27.86       30.86      2.47 o
   0  10   7       21.94       27.20      2.34 o
   1  10   7        4.75        5.15      2.04 o
   2  10   7        0.71        3.06      1.88 o
   3  10   7        0.09        1.54      1.85 o
   4  10   7        1.86        4.74      4.26 o
  -6  11   7        2.25        2.40      2.13 o
  -5  11   7       38.16       37.80      4.52 o
  -4  11   7        4.53        7.12      1.72 o
  -3  11   7        1.33        1.17      1.18 o
  -2  11   7       21.35       30.85      2.22 o
  -1  11   7        0.94        1.19      1.27 o
   0  11   7       28.25       32.82      2.70 o
   1  11   7        0.17        0.89      1.57 o
   2  11   7        3.83       13.82      3.46 o
 -14   0   8        0.04       -1.60      2.66 o
 -13   0   8        8.77       10.11      3.19 o
 -12   0   8        1.97        4.26      2.66 o
 -11   0   8       46.43       44.98      4.52 o
 -10   0   8      801.99      766.58     17.30 o
  -9   0   8        9.59       14.11      2.93 o
  -8   0   8      159.71      169.55      6.65 o
  -7   0   8       51.55       42.06      3.46 o
  -6   0   8      105.19      114.19      5.06 o
  -5   0   8       81.13       68.14      3.99 o
  -4   0   8       36.33       27.31      1.88 o
  -3   0   8       11.44       13.31      1.51 o
  -2   0   8     1329.16     1444.88     12.96 o
  -1   0   8      129.56      116.34      3.27 o
   0   0   8       32.53       34.95      2.34 o
   1   0   8      145.72      147.10      2.99 o
   2   0   8       74.46       78.11      2.27 o
   3   0   8        7.51        8.35      1.40 o
   4   0   8        1.81        4.79      1.86 o
   5   0   8       87.82       76.13      5.06 o
   6   0   8       95.54       88.90      5.86 o
   7   0   8        0.13       -1.33      2.40 o
   8   0   8        1.30       -1.06      2.13 o
   9   0   8        1.32       -0.80      2.40 o
 -14   1   8        0.74        1.86      2.07 o
 -13   1   8        1.46        1.64      1.85 o
 -12   1   8        6.91        2.47      1.78 o
 -11   1   8        1.86        3.33      1.88 o
 -10   1   8       16.53       25.09      2.63 o
  -9   1   8       39.62       34.79      3.33 o
  -8   1   8      157.94      177.28      4.92 o
  -7   1   8        3.78        6.63      2.40 o
  -6   1   8        9.45        9.61      1.51 o
  -5   1   8       41.31       50.62      2.62 o
  -4   1   8      169.94      158.13      3.28 o
  -3   1   8      814.75      833.82      7.31 o
  -2   1   8       21.86       25.17      1.01 o
  -1   1   8        2.93        3.06      0.69 o
   0   1   8      133.46      137.20      2.20 o
   1   1   8       23.78       24.16      1.30 o
   2   1   8      121.16      121.79      1.98 o
   3   1   8      129.41      112.75      2.51 o
   4   1   8        3.52        1.71      1.05 o
   5   1   8        1.63       -1.33      1.60 o
   6   1   8        0.68       -0.61      1.28 o
   7   1   8       37.78       46.95      4.92 o
   8   1   8        3.18        0.80      1.88 o
   9   1   8        3.46       -0.80      2.07 o
 -13   2   8        1.61        0.53      1.78 o
 -12   2   8        3.72        3.84      1.78 o
 -11   2   8       10.47       10.65      2.07 o
 -10   2   8        2.66        1.27      1.59 o
  -9   2   8       77.09       65.41      3.37 o
  -8   2   8       28.63       34.76      2.63 o
  -7   2   8       63.88       58.82      2.82 o
  -6   2   8       10.20        9.17      1.78 o
  -5   2   8        5.60        4.53      1.32 o
  -4   2   8       62.53       70.09      2.25 o
  -3   2   8      376.15      379.77      4.33 o
  -2   2   8       43.86       43.21      1.22 o
  -1   2   8       21.49       14.49      1.16 o
   0   2   8      302.27      317.51      3.61 o
   1   2   8      491.36      517.23      5.54 o
   2   2   8      164.23      190.71      5.93 o
   3   2   8       46.04       52.10      2.35 o
   4   2   8       23.26       17.64      1.63 o
   5   2   8       25.50       19.20      2.26 o
   6   2   8        1.00       -0.08      1.59 o
   7   2   8       72.79       72.67      5.59 o
   8   2   8        5.98        5.25      2.16 o
   9   2   8        3.26        7.00      2.54 o
 -13   3   8        0.07        1.11      2.04 o
 -12   3   8        0.01       -1.51      1.51 o
 -11   3   8        1.35       -0.83      1.40 o
 -10   3   8       25.10       31.67      2.72 o
  -9   3   8        0.04       -0.93      1.32 o
  -8   3   8      153.60      145.39      4.51 o
  -7   3   8      292.38      300.79      5.07 o
  -6   3   8        2.56        7.46      1.17 o
  -5   3   8       46.74       52.32      2.10 o
  -4   3   8       11.29       16.45      0.89 o
  -3   3   8        0.33        0.67      0.46 o
  -2   3   8        6.18       13.17      0.86 o
  -1   3   8      196.07      205.74      3.23 o
   0   3   8        6.13        7.22      1.00 o
   1   3   8      150.46      136.93      3.38 o
   2   3   8      271.21      255.36      3.91 o
   3   3   8       17.22       20.86      1.42 o
   4   3   8       14.56       14.64      2.04 o
   5   3   8        6.92        8.27      1.92 o
   6   3   8       29.79       30.98      2.91 o
   7   3   8       35.57       32.76      3.10 o
   8   3   8       16.85       12.90      2.61 o
   9   3   8       10.10       15.07      2.91 o
 -13   4   8        0.09        2.93      3.19 o
 -12   4   8        0.12        2.13      2.93 o
 -11   4   8        0.07       -0.40      1.51 o
 -10   4   8        0.62        0.93      1.51 o
  -9   4   8       10.83       10.99      1.97 o
  -8   4   8       23.56       24.23      1.89 o
  -7   4   8        0.05        1.19      1.12 o
  -6   4   8        0.07       -0.89      0.92 o
  -5   4   8        1.86        4.16      1.02 o
  -4   4   8       13.68       20.22      1.04 o
  -3   4   8       80.73       71.88      2.23 o
  -2   4   8      117.44       98.29      2.16 o
  -1   4   8       13.10        9.48      1.08 o
   0   4   8        9.07        8.98      0.95 o
   1   4   8       36.92       40.63      1.85 o
   2   4   8      206.11      218.23      5.97 o
   3   4   8        5.21        6.30      1.78 o
   4   4   8       35.79       37.90      2.91 o
   5   4   8        0.09       -1.47      1.47 o
   6   4   8       45.70       48.98      7.85 o
   7   4   8       17.72       17.34      3.06 o
   8   4   8        1.53       -2.04      2.04 o
   9   4   8        4.72        1.15      2.43 o
 -12   5   8        0.28        2.13      2.93 o
 -11   5   8        4.21        2.66      2.66 o
 -10   5   8       12.10       12.24      3.19 o
  -9   5   8        3.14        3.43      1.66 o
  -8   5   8      110.14      111.61      3.31 o
  -7   5   8       95.52       81.01      2.76 o
  -6   5   8        6.33        7.01      1.33 o
  -5   5   8       97.54      102.32      2.44 o
  -4   5   8       47.57       41.29      1.59 o
  -3   5   8       45.90       42.37      1.61 o
  -2   5   8      112.54      111.22      2.21 o
  -1   5   8       60.38       55.70      2.38 o
   0   5   8      185.98      178.05      3.44 o
   1   5   8       11.07        9.06      1.38 o
   2   5   8        0.90       -1.06      1.28 o
   3   5   8       25.31       21.98      2.43 o
   4   5   8        9.52        8.69      5.19 o
   5   5   8        2.54        1.34      1.85 o
   6   5   8        1.21        2.34      2.11 o
   7   5   8        0.85        3.21      1.97 o
   8   5   8       21.36       18.01      5.46 o
 -12   6   8        1.21       -1.06      2.66 o
 -11   6   8        3.43        1.60      2.66 o
 -10   6   8       17.79       15.17      3.46 o
  -9   6   8        0.02       -0.09      1.40 o
  -8   6   8      135.07      124.36      6.39 o
  -7   6   8       53.85       56.51      2.51 o
  -6   6   8       72.67       82.04      2.81 o
  -5   6   8       13.99       13.13      1.22 o
  -4   6   8       88.18       73.25      2.60 o
  -3   6   8       13.99       12.06      1.40 o
  -2   6   8      178.75      180.79      4.26 o
  -1   6   8      352.27      344.21      5.88 o
   0   6   8       48.23       60.34      2.26 o
   1   6   8      141.31      137.17      3.74 o
   2   6   8       86.98       88.48      3.95 o
   3   6   8        5.10        5.03      1.85 o
   4   6   8       56.95       59.72      3.64 o
   5   6   8        9.85        9.40      2.30 o
   6   6   8        3.13        2.97      2.17 o
   7   6   8        0.17       -0.36      3.99 o
 -11   7   8        5.88       10.38      3.46 o
 -10   7   8        1.18       -1.06      2.40 o
  -9   7   8       12.95       10.81      2.07 o
  -8   7   8       57.44       53.23      4.52 o
  -7   7   8       62.27       73.17      3.48 o
  -6   7   8       31.25       26.62      2.43 o
  -5   7   8       17.59       15.73      2.16 o
  -4   7   8       10.93        7.49      1.56 o
  -3   7   8       92.04       95.75      2.32 o
  -2   7   8       26.41       24.85      2.19 o
  -1   7   8        2.46        2.95      1.02 o
   0   7   8       99.20      113.47      2.99 o
   1   7   8      168.82      151.82      3.52 o
   2   7   8        2.76        6.72      2.66 o
   3   7   8       61.98       63.67      3.75 o
   4   7   8        4.06        4.61      4.52 o
   5   7   8        7.44        8.44      2.56 o
   6   7   8        7.23        4.05      2.36 o
   7   7   8        2.32        4.28      2.61 o
 -10   8   8        5.93        6.65      2.93 o
  -9   8   8        0.90        1.60      2.40 o
  -8   8   8        9.53       14.48      3.33 o
  -7   8   8       26.05       21.90      6.52 o
  -6   8   8       10.49        6.65      1.85 o
  -5   8   8       59.88       59.12      3.20 o
  -4   8   8       10.54       13.52      2.24 o
  -3   8   8        6.98        8.55      1.29 o
  -2   8   8        0.11       -0.75      0.94 o
  -1   8   8        7.43        9.52      1.30 o
   0   8   8       32.40       32.53      2.01 o
   1   8   8        0.02        0.80      1.09 o
   2   8   8       16.16       17.75      2.43 o
   3   8   8        7.15        7.59      2.07 o
   4   8   8        5.49        1.90      1.92 o
   5   8   8        0.57       -1.19      3.06 o
   6   8   8        1.40       -0.23      2.24 o
  -9   9   8        0.94        0.53      2.40 o
  -7   9   8        8.38        6.65      2.66 o
  -6   9   8        3.54        2.93      2.66 o
  -5   9   8        0.05       -0.45      1.47 o
  -4   9   8       14.47       18.34      2.20 o
  -3   9   8        0.47       -0.44      1.08 o
  -2   9   8        2.62        0.18      1.17 o
  -1   9   8       13.72       19.22      1.68 o
   0   9   8       29.83       28.35      2.02 o
   1   9   8       25.73       28.68      2.08 o
   2   9   8        0.00        0.53      1.69 o
   3   9   8        0.77        1.88      2.53 o
   4   9   8        7.36        6.39      2.45 o
   5   9   8        0.02        0.49      2.93 o
  -6  10   8        0.00       -0.63      1.47 o
  -5  10   8        0.71        1.94      1.59 o
  -4  10   8       51.90       53.07      3.11 o
  -3  10   8       16.18       19.32      2.12 o
  -2  10   8        4.21        6.40      1.72 o
  -1  10   8        0.85        0.44      2.17 o
   0  10   8        0.13       -0.51      1.41 o
   1  10   8        2.28        4.71      1.74 o
   2  10   8       28.79       32.02      2.69 o
   3  10   8       11.52       16.25      4.39 o
  -4  11   8       24.14       33.59      2.76 o
  -3  11   8        0.62        0.45      1.55 o
  -2  11   8       12.51       12.42      2.49 o
  -1  11   8        5.21        6.78      1.80 o
   0  11   8        0.06        0.35      1.48 o
 -13   1   9        1.61        2.15      1.97 o
 -12   1   9       25.07       26.11      2.82 o
 -11   1   9        9.69        8.55      2.16 o
 -10   1   9       62.26       66.67      3.67 o
  -9   1   9       20.65       19.01      2.40 o
  -8   1   9      155.56      134.89      4.42 o
  -7   1   9      125.96      133.17      4.39 o
  -6   1   9       58.85       67.35      3.06 o
  -5   1   9      324.28      343.96      5.33 o
  -4   1   9       15.88       17.86      1.48 o
  -3   1   9        7.09       11.01      1.47 o
  -2   1   9       43.95       44.27      1.69 o
  -1   1   9       64.64       63.34      1.38 o
   0   1   9        0.59        1.07      0.53 o
   1   1   9       38.06       35.55      1.25 o
   2   1   9       43.13       45.79      1.67 o
   3   1   9       19.82       18.11      1.32 o
   4   1   9       25.00       23.61      2.05 o
   5   1   9        4.85        3.80      1.59 o
   6   1   9        1.68        0.35      2.53 o
   7   1   9        2.96        2.73      1.78 o
   8   1   9        0.54        0.52      1.85 o
   9   1   9        8.59        8.51      2.61 o
 -13   2   9       10.22       15.30      3.33 o
 -12   2   9        0.00        1.82      1.78 o
 -11   2   9       10.82       13.39      2.26 o
 -10   2   9       13.59       13.31      2.26 o
  -9   2   9        0.42        0.44      1.40 o
  -8   2   9       26.17       27.10      2.79 o
  -7   2   9       21.89       27.85      2.45 o
  -6   2   9        0.93        0.07      0.86 o
  -5   2   9      192.33      200.60      5.54 o
  -4   2   9        0.13       -0.10      0.86 o
  -3   2   9       88.83       77.48      3.08 o
  -2   2   9       53.46       55.18      1.70 o
  -1   2   9       16.75       15.62      1.06 o
   0   2   9       63.35       61.48      1.67 o
   1   2   9      111.77      102.99      2.20 o
   2   2   9      302.43      316.20      4.65 o
   3   2   9      294.61      278.45      4.95 o
   4   2   9       73.94       84.17      5.76 o
   5   2   9       30.25       36.03      2.91 o
   6   2   9       16.45       15.51      2.93 o
   7   2   9        1.12        0.53      2.13 o
   8   2   9       29.56       34.03      5.99 o
 -13   3   9       32.73       38.63      3.56 o
 -12   3   9        1.14        1.09      2.00 o
 -11   3   9        0.72        0.41      1.59 o
 -10   3   9        8.03        9.25      2.04 o
  -9   3   9        0.12       -1.40      1.40 o
  -8   3   9       73.97       85.23      3.99 o
  -7   3   9      337.94      292.55      5.17 o
  -6   3   9       10.59        5.03      1.27 o
  -5   3   9      255.22      281.00      5.69 o
  -4   3   9      110.23      103.04      2.87 o
  -3   3   9        0.27       -0.77      0.77 o
  -2   3   9        3.79        3.33      0.81 o
  -1   3   9      117.98      111.30      3.27 o
   0   3   9       22.48       28.43      1.49 o
   1   3   9      353.49      362.94      4.92 o
   2   3   9      355.11      328.63      5.48 o
   3   3   9       50.67       43.89      5.22 o
   4   3   9       42.95       46.99      2.73 o
   5   3   9       28.71       26.04      3.75 o
   6   3   9        0.42       -0.71      1.66 o
   7   3   9       20.23       27.02      3.20 o
   8   3   9        0.62        2.44      2.16 o
 -13   4   9        1.93        0.27      2.93 o
 -12   4   9        9.13        5.59      3.19 o
 -11   4   9        2.84        2.25      1.66 o
 -10   4   9        3.31        1.33      1.69 o
  -9   4   9       79.04       82.56      3.75 o
  -8   4   9      146.06      155.66      3.94 o
  -7   4   9       22.44       18.43      1.79 o
  -6   4   9       38.89       44.84      2.31 o
  -5   4   9       11.07        4.77      1.21 o
  -4   4   9       54.18       66.36      4.50 o
  -3   4   9        4.46        8.18      1.00 o
  -2   4   9       11.80       20.15      2.47 o
  -1   4   9      219.99      207.41      3.51 o
   0   4   9      233.12      222.29      3.31 o
   1   4   9       27.50       24.98      1.62 o
   2   4   9       63.31       72.61      3.78 o
   3   4   9        1.75        0.43      1.13 o
   4   4   9       20.70       31.02      2.72 o
   5   4   9        0.29        2.09      1.78 o
   6   4   9        0.71       -1.86      1.86 o
   7   4   9        1.61        0.87      1.97 o
   8   4   9        6.52        2.66      2.43 o
 -12   5   9        2.53        4.79      2.93 o
 -11   5   9        0.43       -2.40      2.40 o
 -10   5   9        3.41        2.40      2.66 o
  -9   5   9        0.08        0.33      1.59 o
  -8   5   9       36.20       29.83      2.57 o
  -7   5   9        0.04        0.19      1.17 o
  -6   5   9       18.68        9.93      1.48 o
  -5   5   9       42.78       54.93      2.35 o
  -4   5   9       44.55       51.96      3.46 o
  -3   5   9       56.19       45.48      2.12 o
  -2   5   9       32.91       28.89      2.61 o
  -1   5   9        5.39        6.37      1.15 o
   0   5   9        0.02        1.24      0.92 o
   1   5   9        0.55       -0.77      0.92 o
   2   5   9        2.16       -0.23      1.16 o
   3   5   9        6.25        6.37      1.40 o
   4   5   9        1.37       -0.49      1.53 o
   5   5   9        1.19        0.89      1.86 o
   6   5   9        0.18       -1.60      1.60 o
   7   5   9        0.10       -0.67      1.97 o
 -12   6   9        0.19        0.27      2.93 o
 -11   6   9        2.22        0.80      2.66 o
 -10   6   9       19.83       27.68      4.26 o
  -9   6   9       10.33        4.79      1.88 o
  -8   6   9       70.30       80.38      5.32 o
  -7   6   9        0.05        0.27      1.23 o
  -6   6   9        0.38        1.77      1.34 o
  -5   6   9       98.88      110.40      5.06 o
  -4   6   9       15.31       10.73      1.43 o
  -3   6   9        3.30        0.13      1.05 o
  -2   6   9       66.59       80.07      2.87 o
  -1   6   9       15.07       19.23      1.83 o
   0   6   9        1.03        0.12      1.88 o
   1   6   9        1.14        1.96      1.53 o
   2   6   9       15.42       18.43      1.94 o
   3   6   9        8.75       17.62      5.32 o
   4   6   9        4.70        2.52      1.85 o
   5   6   9        4.82        8.75      2.30 o
   6   6   9       11.04        7.68      2.56 o
   7   6   9       18.56       16.99      3.18 o
 -11   7   9        0.64       -0.53      2.66 o
 -10   7   9       19.88       11.71      3.19 o
  -9   7   9       14.15        9.40      2.07 o
  -8   7   9       35.39       36.54      4.13 o
  -7   7   9        1.70        0.80      1.51 o
  -6   7   9        6.38        9.68      2.07 o
  -5   7   9        3.79        2.66      1.51 o
  -4   7   9       43.19       49.37      2.55 o
  -3   7   9        9.76       13.11      1.60 o
  -2   7   9        5.64        3.45      1.33 o
  -1   7   9       28.93       25.15      2.14 o
   0   7   9      193.34      181.91      3.81 o
   1   7   9       14.92       15.64      1.67 o
   2   7   9       12.09       12.70      1.83 o
   3   7   9       18.16       19.13      2.79 o
   4   7   9        2.09        2.54      3.06 o
   5   7   9        0.76        2.50      2.02 o
   6   7   9        1.27        1.95      2.36 o
 -10   8   9        8.93       15.44      3.73 o
  -9   8   9        3.02        1.06      2.40 o
  -8   8   9        3.95        4.75      1.78 o
  -7   8   9       17.40       21.03      3.46 o
  -6   8   9        1.02        1.60      2.40 o
  -5   8   9        2.11       -1.86      1.86 o
  -4   8   9        0.84        0.80      1.51 o
  -3   8   9        5.97       10.39      1.39 o
  -2   8   9       29.08       34.55      2.75 o
  -1   8   9        1.23        1.43      1.37 o
   0   8   9       20.01       20.21      1.78 o
   1   8   9        1.68        1.29      1.22 o
   2   8   9        3.77        3.20      2.01 o
   3   8   9        0.29        0.89      1.85 o
   4   8   9        0.45       -0.19      2.66 o
   5   8   9        0.69        2.53      2.30 o
  -8   9   9        0.02       -0.80      2.40 o
  -7   9   9        2.94       -2.13      2.40 o
  -6   9   9        7.25       10.65      3.19 o
  -5   9   9        3.01        2.13      2.66 o
  -4   9   9       21.48       21.70      2.14 o
  -3   9   9        2.38        4.32      1.99 o
  -2   9   9        0.25        1.20      2.26 o
  -1   9   9        0.35       -0.11      1.33 o
   0   9   9        0.18       -1.46      1.47 o
   1   9   9        0.44        1.53      1.26 o
   2   9   9        2.24        0.26      1.32 o
   3   9   9        0.57       -1.86      1.97 o
   4   9   9        1.74        0.75      2.17 o
  -7  10   9        9.73        5.86      3.19 o
  -6  10   9        6.03        6.12      3.19 o
  -5  10   9        1.40        6.65      2.93 o
  -4  10   9        0.16        0.91      1.48 o
  -3  10   9        6.56        8.06      1.71 o
  -2  10   9        0.01        0.72      1.41 o
  -1  10   9        5.97        6.32      2.35 o
   0  10   9        0.27        1.20      1.88 o
   1  10   9        6.95        7.11      2.54 o
   2  10   9       18.48       15.58      2.46 o
 -13   0  10        4.10        7.19      3.19 o
 -12   0  10        3.55        5.86      2.93 o
 -11   0  10        1.91        6.65      2.66 o
 -10   0  10        0.12        3.99      2.66 o
  -9   0  10       81.85       75.06      5.32 o
  -8   0  10       81.66       91.56      5.59 o
  -7   0  10       80.14       72.13      4.79 o
  -6   0  10        0.06        0.53      1.86 o
  -5   0  10       11.77       10.65      2.40 o
  -4   0  10      145.34      119.83      6.12 o
  -3   0  10      178.49      140.91      8.38 o
  -2   0  10      315.66      314.76      6.10 o
  -1   0  10       54.42       49.79      3.73 o
   0   0  10       53.50       49.82      2.61 o
   1   0  10      398.16      421.75      6.62 o
   2   0  10       69.48       62.22      3.10 o
   3   0  10       56.70       62.58      3.20 o
   4   0  10       39.88       36.14      5.32 o
   5   0  10        1.18       -1.60      1.60 o
   6   0  10        7.83       12.24      3.19 o
   7   0  10        0.13        0.00      2.40 o
   8   0  10        1.64        7.99      3.46 o
 -13   1  10        0.13       -1.05      2.26 o
 -12   1  10        0.45       -0.70      1.78 o
 -11   1  10       12.64       16.17      3.06 o
 -10   1  10       37.97       33.68      2.91 o
  -9   1  10      207.71      234.51      6.21 o
  -8   1  10        0.01       -0.53      1.51 o
  -7   1  10       12.32       19.26      2.40 o
  -6   1  10        0.38       -1.13      1.13 o
  -5   1  10       10.65       12.82      1.38 o
  -4   1  10      144.57      121.43      3.17 o
  -3   1  10      140.95      154.26      3.99 o
  -2   1  10       17.00       19.68      1.39 o
  -1   1  10        3.65        4.00      0.94 o
   0   1  10      163.54      166.56      2.73 o
   1   1  10        4.26        3.75      1.87 o
   2   1  10       87.27       91.38      2.22 o
   3   1  10        0.27        0.27      0.92 o
   4   1  10        3.11        1.54      1.17 o
   5   1  10        1.06       -0.30      1.33 o
   6   1  10        0.04       -1.51      1.51 o
   7   1  10        4.78        5.52      2.16 o
   8   1  10        0.04        2.66      2.66 o
 -13   2  10       10.77        8.99      2.49 o
 -12   2  10        0.27        0.12      2.79 o
 -11   2  10        3.39        3.54      1.78 o
 -10   2  10        2.46        0.49      1.59 o
  -9   2  10       57.57       54.04      3.37 o
  -8   2  10      114.39      127.29      8.38 o
  -7   2  10        1.36        1.33      1.51 o
  -6   2  10      106.68       98.34      3.07 o
  -5   2  10       18.67       12.09      3.66 o
  -4   2  10       23.02       22.97      1.69 o
  -3   2  10       12.96       14.65      1.50 o
  -2   2  10      135.91      136.05      3.37 o
  -1   2  10       91.88       98.85      2.97 o
   0   2  10       30.46       38.18      1.76 o
   1   2  10       95.74       87.39      2.18 o
   2   2  10        0.01       -0.40      0.81 o
   3   2  10       40.34       39.59      1.95 o
   4   2  10        8.97        7.54      1.69 o
   5   2  10       34.66       30.22      2.72 o
   6   2  10        0.36        1.00      1.59 o
   7   2  10        5.22        4.03      2.00 o
   8   2  10       12.08       12.41      2.82 o
 -13   3  10        0.31       -1.86      1.88 o
 -12   3  10        2.80        2.64      1.97 o
 -11   3  10        2.86        3.33      1.88 o
 -10   3  10       10.25        6.88      2.13 o
  -9   3  10       24.75       18.73      2.35 o
  -8   3  10       78.87      101.47      4.13 o
  -7   3  10        1.44        5.60      1.48 o
  -6   3  10       44.17       58.96      2.51 o
  -5   3  10       10.18        3.32      1.17 o
  -4   3  10        0.00        0.03      0.97 o
  -3   3  10       30.58       24.04      2.40 o
  -2   3  10        7.93       13.23      2.87 o
  -1   3  10       89.85       93.68      2.95 o
   0   3  10        0.46        1.78      1.05 o
   1   3  10      228.69      232.23      3.98 o
   2   3  10      156.37      144.57      4.73 o
   3   3  10        2.56        0.89      1.46 o
   4   3  10       10.30       10.58      1.58 o
   5   3  10        6.39        4.58      1.77 o
   6   3  10        4.36        2.29      1.97 o
   7   3  10        2.25        4.32      2.16 o
 -12   4  10        0.04       -0.08      1.85 o
 -11   4  10        1.19       -0.01      1.85 o
 -10   4  10        5.54        5.19      1.85 o
  -9   4  10       14.30       13.46      2.16 o
  -8   4  10       34.44       32.03      3.47 o
  -7   4  10       16.86       26.87      2.70 o
  -6   4  10        0.58       -0.81      1.57 o
  -5   4  10        0.88       -0.97      0.97 o
  -4   4  10      181.77      173.12      3.94 o
  -3   4  10       15.49       15.60      1.63 o
  -2   4  10       32.01       37.95      2.82 o
  -1   4  10        1.90        0.71      1.05 o
   0   4  10       48.71       51.17      4.03 o
   1   4  10        5.99        6.36      1.19 o
   2   4  10        0.91        1.13      1.04 o
   3   4  10        9.60       14.49      1.78 o
   4   4  10        6.31        6.08      1.83 o
   5   4  10        2.24        0.79      1.47 o
   6   4  10        0.79       -1.57      1.57 o
   7   4  10        0.91        0.45      2.66 o
 -12   5  10        0.99       -2.40      2.40 o
 -11   5  10        6.52        3.46      2.93 o
 -10   5  10        6.75        4.87      1.92 o
  -9   5  10        0.01       -0.87      1.21 o
  -8   5  10       38.16       43.99      3.34 o
  -7   5  10       28.92       25.84      2.10 o
  -6   5  10       23.59       27.77      2.05 o
  -5   5  10        0.49        1.30      1.21 o
  -4   5  10       86.43      104.52      3.22 o
  -3   5  10        0.88       -0.48      1.40 o
  -2   5  10      408.75      404.00      8.19 o
  -1   5  10        1.40       -0.17      1.13 o
   0   5  10       37.12       39.19      2.31 o
   1   5  10        1.58        0.34      1.17 o
   2   5  10       11.03       12.26      1.48 o
   3   5  10        1.86        0.35      1.33 o
   4   5  10        2.11        0.37      1.40 o
   5   5  10        0.41        0.08      1.52 o
   6   5  10        2.73        4.43      2.30 o
 -11   6  10        0.37        1.60      2.93 o
 -10   6  10        6.30        7.45      2.93 o
  -9   6  10       25.08       20.41      4.66 o
  -8   6  10       19.06       23.05      2.10 o
  -7   6  10       11.79        9.60      1.63 o
  -6   6  10       29.28       36.46      2.29 o
  -5   6  10       25.55       23.50      1.99 o
  -4   6  10        0.04       -1.40      1.40 o
  -3   6  10        8.91       10.40      3.46 o
  -2   6  10      201.87      217.21      6.02 o
  -1   6  10       66.54       64.79      2.87 o
   0   6  10        9.91        6.91      1.82 o
   1   6  10        1.47        1.87      1.38 o
   2   6  10        9.20       10.57      2.00 o
   3   6  10        0.02        1.15      1.47 o
   4   6  10        0.65       -1.04      1.47 o
   5   6  10        0.05       -1.36      1.89 o
   6   6  10        0.05        0.67      2.24 o
 -10   7  10       12.27        5.58      2.16 o
  -9   7  10        6.77        4.66      2.66 o
  -8   7  10        0.09       -0.08      1.59 o
  -7   7  10        6.99        4.51      2.79 o
  -6   7  10        0.85        0.72      1.33 o
  -5   7  10        0.14        0.13      1.51 o
  -4   7  10        7.17       11.11      2.16 o
  -3   7  10       44.40       38.95      3.10 o
  -2   7  10        4.33        5.64      1.52 o
  -1   7  10        0.08       -0.60      1.21 o
   0   7  10       18.75       19.33      2.10 o
   1   7  10        0.32        1.15      1.33 o
   2   7  10       23.56       23.64      3.06 o
   3   7  10        9.95       12.30      2.12 o
   4   7  10        9.89       13.12      2.25 o
   5   7  10       39.80       38.11      3.94 o
  -9   8  10        7.66        3.93      1.97 o
  -8   8  10        9.87        8.09      2.16 o
  -7   8  10        0.06       -2.13      2.13 o
  -6   8  10       23.27       22.36      3.99 o
  -5   8  10       13.00        9.05      3.19 o
  -4   8  10        2.47        2.48      1.78 o
  -3   8  10        1.03       -0.05      1.59 o
  -2   8  10        0.65        0.57      1.37 o
  -1   8  10        4.76        7.21      1.74 o
   0   8  10        5.79        6.85      1.87 o
   1   8  10       33.56       35.06      2.70 o
   2   8  10        0.86        1.44      1.58 o
   3   8  10        0.20        0.82      1.68 o
   4   8  10        2.26        0.40      1.70 o
  -8   9  10        1.14        3.19      2.66 o
  -7   9  10        0.16       -1.33      2.40 o
  -6   9  10        1.63       -2.13      2.13 o
  -5   9  10        4.86        2.40      2.66 o
  -4   9  10        8.79        8.78      3.19 o
  -3   9  10        0.53        0.00      2.66 o
  -2   9  10        0.05       -0.06      1.43 o
  -1   9  10        0.82        0.75      1.48 o
   0   9  10        0.72       -0.35      1.54 o
   1   9  10        0.14        1.33      1.76 o
   2   9  10        3.03        2.11      1.68 o
  -5  10  10        0.02       -0.80      2.93 o
  -4  10  10        4.91        4.26      3.19 o
  -3  10  10       10.02       11.98      3.73 o
  -2  10  10        0.52        0.89      1.97 o
  -1  10  10        0.79        2.36      2.16 o
   0  10  10        1.86        3.97      3.59 o
 -13   1  11        3.08        2.37      3.46 o
 -12   1  11        9.05       14.54      3.73 o
 -11   1  11        0.64        0.88      1.59 o
 -10   1  11       52.05       49.93      3.48 o
  -9   1  11       21.74       29.93      3.86 o
  -8   1  11        5.20        3.04      1.78 o
  -7   1  11       16.01       22.25      2.45 o
  -6   1  11        3.41        1.46      1.51 o
  -5   1  11        5.49        3.29      1.80 o
  -4   1  11        1.34       -0.92      0.92 o
  -3   1  11       20.45       18.47      1.69 o
  -2   1  11      134.51      147.99      3.68 o
  -1   1  11       14.59       12.56      1.31 o
   0   1  11       19.10       18.45      1.47 o
   1   1  11        2.04        1.15      1.23 o
   2   1  11       14.52       14.21      1.42 o
   3   1  11       31.47       33.00      2.69 o
   4   1  11       12.04        9.40      1.39 o
   5   1  11        0.05       -0.06      1.08 o
   6   1  11        0.55        1.89      2.00 o
   7   1  11        1.35        1.06      1.97 o
 -13   2  11        8.68       14.30      5.06 o
 -12   2  11        0.52        3.73      2.07 o
 -11   2  11        6.78        7.44      2.79 o
 -10   2  11        2.68        1.73      1.69 o
  -9   2  11        0.00       -1.20      1.51 o
  -8   2  11        1.00       -1.16      1.60 o
  -7   2  11       26.40       38.13      3.01 o
  -6   2  11        5.06       -0.47      1.05 o
  -5   2  11       13.71       13.40      1.58 o
  -4   2  11       12.05       11.08      1.48 o
  -3   2  11        8.07        9.00      1.43 o
  -2   2  11       63.05       74.53      2.76 o
  -1   2  11        4.86        5.33      1.27 o
   0   2  11      104.22      109.36      3.71 o
   1   2  11      181.44      167.23      7.23 o
   2   2  11       53.61       57.05      2.28 o
   3   2  11        0.76       -0.06      1.36 o
   4   2  11       21.55       19.44      2.01 o
   5   2  11        8.80        6.49      1.97 o
   6   2  11        0.45        2.01      2.53 o
   7   2  11       20.42       18.58      2.91 o
 -12   3  11        9.62       15.91      5.59 o
 -11   3  11        0.57        0.17      1.78 o
 -10   3  11        0.20        1.42      1.66 o
  -9   3  11       25.92       17.87      2.45 o
  -8   3  11       49.16       53.39      3.33 o
  -7   3  11       26.92       28.04      2.10 o
  -6   3  11       16.33       14.62      2.07 o
  -5   3  11       48.37       56.09      2.56 o
  -4   3  11        2.75        2.20      1.17 o
  -3   3  11        9.78       11.62      2.68 o
  -2   3  11        0.35       -0.10      1.12 o
  -1   3  11        5.11        2.60      1.39 o
   0   3  11       46.59       46.20      3.10 o
   1   3  11      312.20      296.33      6.93 o
   2   3  11       42.96       47.01      5.42 o
   3   3  11        1.99        3.00      1.33 o
   4   3  11        4.33        0.64      1.29 o
   5   3  11        0.01       -1.26      2.93 o
   6   3  11       15.92       16.49      5.99 o
 -12   4  11        2.70        4.33      2.40 o
 -11   4  11        0.00       -1.66      1.66 o
 -10   4  11        9.75        9.05      2.16 o
  -9   4  11        0.19       -0.13      1.59 o
  -8   4  11       29.99       39.92      4.71 o
  -7   4  11       39.37       33.87      2.40 o
  -6   4  11       23.67       31.36      2.25 o
  -5   4  11        5.41        0.66      1.47 o
  -4   4  11       13.97        5.65      1.43 o
  -3   4  11       16.19       17.27      1.72 o
  -2   4  11       30.52       36.98      2.91 o
  -1   4  11        4.58        4.68      1.78 o
   0   4  11       34.43       31.16      2.80 o
   1   4  11        0.46        1.10      1.59 o
   2   4  11       25.54       19.82      2.67 o
   3   4  11       18.44       15.71      1.93 o
   4   4  11        0.10       -0.93      1.31 o
   5   4  11        0.36        1.50      1.85 o
   6   4  11        5.82        3.95      2.17 o
 -11   5  11        1.14       -1.06      2.66 o
 -10   5  11        2.67        1.44      2.93 o
  -9   5  11        5.17        2.97      1.48 o
  -8   5  11       23.13       33.49      4.57 o
  -7   5  11        3.12        1.94      1.37 o
  -6   5  11       47.58       54.55      2.71 o
  -5   5  11       35.92       46.34      2.56 o
  -4   5  11       47.69       48.55      5.31 o
  -3   5  11       10.88        7.01      4.26 o
  -2   5  11       28.88       26.40      3.06 o
  -1   5  11       96.38       96.98      4.32 o
   0   5  11       25.88       34.11      3.33 o
   1   5  11       26.09       23.13      2.07 o
   2   5  11        1.07       -1.21      1.21 o
   3   5  11        2.60        2.50      1.78 o
   4   5  11        0.41        1.25      1.63 o
   5   5  11        3.78        3.70      2.52 o
 -11   6  11        0.00       -1.33      2.93 o
 -10   6  11        0.42        6.39      3.19 o
  -9   6  11        2.92        2.77      1.78 o
  -8   6  11       13.58        8.64      1.68 o
  -7   6  11       37.41       42.87      2.56 o
  -6   6  11        0.47       -0.94      1.21 o
  -5   6  11        3.33        1.14      1.31 o
  -4   6  11       24.06       32.44      2.91 o
  -3   6  11       21.88       31.04      2.91 o
  -2   6  11       63.48       57.64      3.56 o
  -1   6  11        9.36        8.62      2.16 o
   0   6  11       34.26       34.41      3.20 o
   1   6  11       95.22      107.60      4.66 o
   2   6  11        8.30        5.50      1.58 o
   3   6  11       27.34       29.53      2.76 o
   4   6  11       12.45       12.41      2.63 o
   5   6  11        0.25       -0.47      1.68 o
 -10   7  11        0.09       -0.27      1.88 o
  -9   7  11        0.03       -1.53      1.59 o
  -8   7  11       13.57        9.21      2.26 o
  -7   7  11       90.85       96.09      6.12 o
  -6   7  11       46.95       49.01      3.37 o
  -5   7  11       28.78       28.26      2.91 o
  -4   7  11       21.08       24.12      2.72 o
  -3   7  11        3.51        3.07      2.53 o
  -2   7  11        0.86       -0.59      1.59 o
  -1   7  11        4.46        3.35      1.97 o
   0   7  11       28.10       28.80      6.52 o
   1   7  11       36.71       34.27      2.87 o
   2   7  11       52.58       40.32      3.48 o
   3   7  11       23.51       23.22      3.75 o
   4   7  11        5.20        1.32      2.16 o
  -9   8  11        0.44       -1.69      1.69 o
  -8   8  11       16.31       11.45      3.46 o
  -7   8  11       23.56       21.29      3.99 o
  -6   8  11        0.03       -2.13      2.13 o
  -5   8  11       15.08       19.16      3.73 o
  -4   8  11        0.39        0.53      1.69 o
  -3   8  11        8.18       11.29      2.26 o
  -2   8  11        4.50        4.13      2.07 o
  -1   8  11        0.61       -1.59      1.59 o
   0   8  11        4.69        2.71      2.40 o
   1   8  11       31.03       35.80      4.17 o
   2   8  11        4.16        3.36      1.68 o
   3   8  11        1.24        2.06      1.72 o
  -7   9  11        0.60        1.06      2.66 o
  -6   9  11        2.20        4.26      2.93 o
  -5   9  11       14.94       10.65      3.46 o
  -4   9  11        7.92        9.05      3.46 o
  -3   9  11        1.06        0.80      2.66 o
  -2   9  11        0.37       -2.40      2.40 o
  -1   9  11        2.69       -0.40      1.88 o
   0   9  11        0.43       -0.11      2.40 o
   1   9  11        0.85        0.36      1.98 o
 -12   0  12        6.44        4.52      2.93 o
 -11   0  12       12.96       16.24      3.73 o
 -10   0  12        4.65        3.99      2.66 o
  -9   0  12        0.50        1.86      2.40 o
  -8   0  12       93.71       90.23      5.86 o
  -7   0  12       36.00       40.46      4.26 o
  -6   0  12        1.24       -0.53      1.86 o
  -5   0  12       83.83       82.78      5.32 o
  -4   0  12       19.28       18.24      4.13 o
  -3   0  12       10.35        9.30      1.78 o
  -2   0  12      129.59      146.69      4.69 o
  -1   0  12        0.01        0.43      1.86 o
   0   0  12       10.91       11.99      1.97 o
   1   0  12        3.68        7.45      2.66 o
   2   0  12       13.30       18.10      3.46 o
   3   0  12        4.86        1.33      2.66 o
   4   0  12        0.82        0.53      2.40 o
   5   0  12        5.28        8.52      2.93 o
   6   0  12        5.89        1.75      1.78 o
 -12   1  12        3.31        0.85      1.97 o
 -11   1  12        1.69        1.86      1.88 o
 -10   1  12       39.22       48.05      6.12 o
  -9   1  12        0.03        0.80      1.86 o
  -8   1  12       53.68       46.69      4.92 o
  -7   1  12       54.37       80.44      3.76 o
  -6   1  12       25.32       15.23      2.93 o
  -5   1  12       11.52       19.24      1.89 o
  -4   1  12        4.95        8.82      1.54 o
  -3   1  12        5.44        2.16      1.27 o
  -2   1  12       57.56       52.26      2.20 o
  -1   1  12        2.13        1.62      1.08 o
   0   1  12       10.56       13.16      1.68 o
   1   1  12       13.21       10.13      1.60 o
   2   1  12       55.55       56.18      3.58 o
   3   1  12       31.82       26.41      2.82 o
   4   1  12       10.36       12.65      2.26 o
   5   1  12        0.01        1.43      1.48 o
   6   1  12        4.93        5.52      1.76 o
 -12   2  12        1.39       -0.87      2.00 o
 -11   2  12        2.60        1.89      2.40 o
 -10   2  12        0.08       -1.59      1.59 o
  -9   2  12       13.59       13.72      2.26 o
  -8   2  12        0.03        0.93      1.69 o
  -7   2  12      247.83      247.15      6.40 o
  -6   2  12       30.08       29.26      2.25 o
  -5   2  12       26.74       22.66      2.05 o
  -4   2  12       90.61       92.75      3.17 o
  -3   2  12       27.84       22.65      1.94 o
  -2   2  12       11.33       15.83      1.79 o
  -1   2  12       15.28       12.53      1.68 o
   0   2  12       40.79       46.55      2.58 o
   1   2  12        1.65        1.72      1.35 o
   2   2  12        1.87        0.73      1.33 o
   3   2  12        0.00        0.93      1.69 o
   4   2  12        8.45        6.92      2.93 o
   5   2  12        7.05        3.78      1.97 o
   6   2  12        1.33        1.41      1.97 o
 -12   3  12        2.13        0.98      2.16 o
 -11   3  12        0.24        0.71      1.78 o
 -10   3  12        0.09       -0.44      1.66 o
  -9   3  12        5.91       13.13      2.45 o
  -8   3  12       34.15       49.71      3.39 o
  -7   3  12       29.50       21.05      2.05 o
  -6   3  12       10.18       18.73      2.05 o
  -5   3  12       33.89       23.21      4.00 o
  -4   3  12       19.74       25.98      2.17 o
  -3   3  12       31.12       33.30      2.29 o
  -2   3  12        1.82        1.65      1.33 o
  -1   3  12        0.00       -0.70      1.27 o
   0   3  12        0.06        0.51      1.26 o
   1   3  12        0.63       -0.69      1.59 o
   2   3  12        2.26        0.89      1.66 o
   3   3  12       24.86       23.42      3.99 o
   4   3  12       11.65        4.52      2.93 o
   5   3  12        1.07        1.26      1.78 o
 -11   4  12        2.21        2.79      2.07 o
 -10   4  12        0.12       -1.18      2.26 o
  -9   4  12        0.38       -1.66      1.86 o
  -8   4  12        3.85        4.86      1.84 o
  -7   4  12        1.51       -0.54      1.33 o
  -6   4  12       35.85       39.37      2.51 o
  -5   4  12       19.34       30.68      2.31 o
  -4   4  12       57.88       47.65      3.20 o
  -3   4  12       22.13       26.15      2.19 o
  -2   4  12        0.04       -0.52      1.45 o
  -1   4  12       59.71       61.32      3.73 o
   0   4  12        6.76        5.31      1.85 o
   1   4  12        7.98        6.32      2.04 o
   2   4  12       26.60       22.78      2.82 o
   3   4  12        3.52        3.60      2.66 o
   4   4  12        4.28        5.06      2.93 o
   5   4  12        8.43        5.32      2.26 o
 -11   5  12        4.14        0.77      2.04 o
 -10   5  12        0.30       -0.50      1.59 o
  -9   5  12        5.84        2.95      1.52 o
  -8   5  12        7.64        6.81      1.58 o
  -7   5  12       21.18       31.79      2.40 o
  -6   5  12        1.30        4.81      1.48 o
  -5   5  12        1.27       -1.35      1.35 o
  -4   5  12       72.64       74.53      3.76 o
  -3   5  12        8.15       14.09      2.35 o
  -2   5  12       51.30       52.30      3.56 o
  -1   5  12        3.48        4.66      1.97 o
   0   5  12        4.77        2.75      1.85 o
   1   5  12        0.07       -1.06      2.40 o
   2   5  12       11.89        9.32      3.33 o
   3   5  12       11.50        9.83      2.26 o
   4   5  12        6.92        8.17      2.35 o
 -10   6  12        5.53        4.26      3.19 o
  -9   6  12        0.09       -0.39      1.43 o
  -8   6  12        0.66        0.15      1.37 o
  -7   6  12        7.63        8.53      1.79 o
  -6   6  12       13.01       15.85      1.94 o
  -5   6  12       16.44       23.46      2.14 o
  -4   6  12        7.31        6.92      2.07 o
  -3   6  12        0.18        1.06      1.69 o
  -2   6  12        2.27        1.68      1.78 o
  -1   6  12       28.25       31.17      3.18 o
   0   6  12       46.65       49.82      9.45 o
   1   6  12       37.83       44.17      3.67 o
   2   6  12        1.16        0.57      1.92 o
   3   6  12        0.03       -1.78      1.78 o
   4   6  12        0.13       -1.88      1.88 o
  -9   7  12        0.47        0.24      1.97 o
  -8   7  12       17.01       15.31      2.54 o
  -7   7  12        3.87        6.84      1.97 o
  -6   7  12        0.37        1.34      1.85 o
  -5   7  12        5.36        3.75      2.26 o
  -4   7  12        0.28        0.13      1.69 o
  -3   7  12        1.34        0.53      1.69 o
  -2   7  12        1.46       -0.11      1.78 o
  -1   7  12        0.81       -0.13      1.88 o
   0   7  12        0.88       -1.05      1.85 o
   1   7  12        0.76        3.36      2.04 o
   2   7  12        0.32        2.00      2.07 o
  -7   8  12        0.13       -0.80      2.66 o
  -6   8  12        0.78        4.26      3.19 o
  -5   8  12        0.38       -0.45      1.78 o
  -4   8  12        6.29        6.77      2.24 o
  -3   8  12        0.41       -0.17      1.78 o
  -2   8  12        8.70        3.97      7.05 o
  -1   8  12        2.09        1.30      1.85 o
   0   8  12       11.11        8.36      2.54 o
   1   8  12        4.51        4.92      2.26 o
  -5   9  12        0.67        0.53      2.66 o
  -4   9  12        0.45        0.00      2.93 o
  -3   9  12        0.56       -1.06      1.88 o
  -2   9  12        4.89       -0.51      1.97 o
 -12   1  13        1.22       -1.36      2.04 o
 -11   1  13        0.10        0.08      1.78 o
 -10   1  13        0.26        1.30      1.78 o
  -9   1  13        0.14        1.29      1.78 o
  -8   1  13        3.22        1.05      2.79 o
  -7   1  13        0.00        1.73      1.69 o
  -6   1  13        7.27        9.31      2.13 o
  -5   1  13        2.08        3.64      1.43 o
  -4   1  13       12.94       16.30      2.81 o
  -3   1  13        0.00       -1.17      1.17 o
  -2   1  13       12.93       12.52      1.88 o
  -1   1  13        4.46        4.48      1.41 o
   0   1  13        0.00       -0.09      1.25 o
   1   1  13       12.82       10.07      2.26 o
   2   1  13        1.95       -1.74      1.78 o
   3   1  13        5.16        5.87      2.79 o
   4   1  13        1.62        1.04      1.78 o
   5   1  13        4.58       -1.33      2.66 o
 -12   2  13        1.42        1.42      2.16 o
 -11   2  13        5.97        7.44      2.24 o
 -10   2  13       10.38        8.74      2.24 o
  -9   2  13       50.17       56.48      4.39 o
  -8   2  13       24.75       26.38      3.06 o
  -7   2  13       17.75       21.56      2.63 o
  -6   2  13        1.01       -1.15      1.15 o
  -5   2  13        2.31        1.15      1.38 o
  -4   2  13       36.43       34.94      2.35 o
  -3   2  13        0.53       -1.12      1.12 o
  -2   2  13        1.91        1.59      1.33 o
  -1   2  13       12.53        8.14      1.68 o
   0   2  13        6.46        6.32      1.71 o
   1   2  13        5.19        3.56      1.52 o
   2   2  13       15.67       11.98      2.45 o
   3   2  13       27.21       23.42      4.26 o
   4   2  13        6.80        6.12      3.19 o
   5   2  13        0.05        0.80      2.93 o
 -11   3  13        1.19        5.72      2.26 o
 -10   3  13        1.30        2.64      1.85 o
  -9   3  13       18.66       13.11      2.35 o
  -8   3  13       89.21       87.27      7.19 o
  -7   3  13       14.10       14.31      1.93 o
  -6   3  13       18.01       18.88      2.82 o
  -5   3  13        2.01        2.34      1.43 o
  -4   3  13        0.30        1.60      1.27 o
  -3   3  13        6.92        5.66      1.99 o
  -2   3  13       43.31       45.42      2.64 o
  -1   3  13        5.21        6.08      2.02 o
   0   3  13        0.78        0.93      1.33 o
   1   3  13        8.94       11.15      2.30 o
   2   3  13       21.91       10.65      3.46 o
   3   3  13       23.89       23.42      4.26 o
   4   3  13        8.00        6.12      3.19 o
 -11   4  13        2.16        0.25      1.97 o
 -10   4  13        2.77        1.94      1.97 o
  -9   4  13        7.14        6.46      2.16 o
  -8   4  13       12.76       19.46      2.96 o
  -7   4  13        0.74        2.64      1.43 o
  -6   4  13        6.24        2.93      1.69 o
  -5   4  13       26.71       27.08      2.29 o
  -4   4  13        7.53        3.93      1.47 o
  -3   4  13        1.41        0.36      1.33 o
  -2   4  13       23.67       22.95      2.59 o
  -1   4  13       22.36       28.24      2.99 o
   0   4  13        0.12       -0.06      1.66 o
   1   4  13       12.84       12.18      2.43 o
   2   4  13       27.72       22.04      2.88 o
   3   4  13        4.95        6.92      3.46 o
   4   4  13        0.77       -2.40      2.66 o
 -10   5  13        0.08        1.37      1.92 o
  -9   5  13        9.40        7.05      2.35 o
  -8   5  13        0.82        0.92      1.48 o
  -7   5  13        4.59        3.11      1.54 o
  -6   5  13        1.03       -0.80      1.38 o
  -5   5  13        2.13        2.38      1.48 o
  -4   5  13       21.52       18.30      2.03 o
  -3   5  13        2.62        1.88      1.78 o
  -2   5  13       29.09       28.78      7.19 o
  -1   5  13       38.20       39.36      3.48 o
   0   5  13       13.97       10.45      2.43 o
   1   5  13        0.58        1.16      1.78 o
   2   5  13        5.74        7.03      3.33 o
   3   5  13       10.66       10.28      2.63 o
  -9   6  13        0.04        0.44      1.54 o
  -8   6  13        0.01       -0.44      1.38 o
  -7   6  13        7.65        7.53      2.59 o
  -6   6  13        0.69       -1.33      1.33 o
  -5   6  13        0.02       -1.09      1.66 o
  -4   6  13        0.08       -0.80      1.66 o
  -3   6  13        9.11        5.89      2.79 o
  -2   6  13       23.07       19.70      3.19 o
  -1   6  13        0.62       -0.62      1.66 o
   0   6  13       16.15       12.16      2.63 o
   1   6  13       26.72       30.88      3.46 o
   2   6  13        3.73        2.93      2.26 o
  -8   7  13       15.48       19.21      2.91 o
  -7   7  13        5.62        6.52      2.26 o
  -6   7  13       10.51       13.67      4.79 o
  -5   7  13        4.99        4.64      2.16 o
  -4   7  13        0.19       -0.51      2.40 o
  -3   7  13        0.03       -1.29      2.26 o
  -2   7  13        0.05       -0.36      1.78 o
  -1   7  13        6.92        3.76      2.16 o
   0   7  13        5.50        6.70      2.43 o
   1   7  13        0.23       -0.90      1.97 o
  -6   8  13        6.11        6.92      3.46 o
  -5   8  13        2.31        2.11      2.16 o
  -4   8  13        0.07       -0.92      1.78 o
  -3   8  13        0.02       -0.93      1.88 o
  -2   8  13        0.26        1.06      1.92 o
  -1   8  13        6.43        7.17      2.43 o
 -11   0  14        6.97        2.66      2.93 o
 -10   0  14        0.77        0.27      2.66 o
  -9   0  14        0.16       -0.80      2.40 o
  -8   0  14        1.61        3.99      2.93 o
  -7   0  14        0.00       -1.06      2.40 o
  -6   0  14        0.07       -2.40      2.40 o
  -5   0  14       10.82       15.44      3.46 o
  -4   0  14        0.04        0.00      2.40 o
  -3   0  14       16.80       18.69      2.43 o
  -2   0  14       64.17       63.79      3.64 o
  -1   0  14        4.25       -2.13      2.40 o
   0   0  14        0.93        0.80      2.66 o
   1   0  14        0.01       -0.27      2.66 o
   2   0  14        0.42        0.80      2.66 o
   3   0  14        7.51        4.79      3.19 o
   4   0  14       19.67       24.22      4.26 o
 -11   1  14        0.37        2.40      2.16 o
 -10   1  14        1.30        1.86      2.07 o
  -9   1  14       19.95       18.23      2.72 o
  -8   1  14       25.33       36.90      3.39 o
  -7   1  14        1.42        1.89      2.40 o
  -6   1  14        0.27       -0.40      1.69 o
  -5   1  14        1.01        1.60      1.69 o
  -4   1  14       13.56        7.19      1.79 o
  -3   1  14        9.77        7.15      1.72 o
  -2   1  14       35.50       37.92      4.24 o
  -1   1  14       14.29       10.43      1.80 o
   0   1  14        7.48        3.89      2.79 o
   1   1  14       21.80       16.22      2.72 o
   2   1  14       16.67       18.55      2.91 o
   3   1  14        0.02       -0.03      1.97 o
 -11   2  14        3.07        3.80      2.53 o
 -10   2  14        1.90        2.04      1.97 o
  -9   2  14       19.06       25.54      3.10 o
  -8   2  14        2.05        5.15      2.16 o
  -7   2  14        1.34        0.98      1.78 o
  -6   2  14        1.51        3.11      1.54 o
  -5   2  14        6.79       10.68      1.79 o
  -4   2  14        8.21        3.72      1.48 o
  -3   2  14        1.31        3.96      2.02 o
  -2   2  14        5.91        2.76      1.50 o
  -1   2  14       16.14       15.42      2.02 o
   0   2  14        0.53       -1.29      1.29 o
   1   2  14       18.75       14.33      2.61 o
   2   2  14        6.55        6.68      2.79 o
   3   2  14        2.91        2.66      2.93 o
 -10   3  14        1.43       -0.13      1.97 o
  -9   3  14        0.16       -0.53      1.88 o
  -8   3  14        0.06       -0.80      1.78 o
  -7   3  14        1.33       -0.34      1.43 o
  -6   3  14        1.15        2.57      1.58 o
  -5   3  14        0.09       -0.16      1.78 o
  -4   3  14        3.34        2.73      1.52 o
  -3   3  14        7.85        9.53      1.78 o
  -2   3  14        0.34       -1.25      1.25 o
  -1   3  14        0.13       -0.59      2.06 o
   0   3  14        5.45        1.01      1.45 o
   1   3  14       27.18       30.10      3.07 o
   2   3  14       23.80       25.55      4.52 o
   3   3  14        1.64       -2.40      2.93 o
 -10   4  14        2.12        3.99      3.06 o
  -9   4  14        0.19       -1.56      1.78 o
  -8   4  14       15.18       20.31      2.25 o
  -7   4  14        1.71        1.47      1.43 o
  -6   4  14        0.60        0.23      1.43 o
  -5   4  14        0.30        0.14      1.43 o
  -4   4  14        3.67        3.46      1.54 o
  -3   4  14        4.19        4.29      1.60 o
  -2   4  14        8.70        9.95      2.30 o
  -1   4  14       16.58       22.54      2.88 o
   0   4  14        0.54        0.59      1.78 o
   1   4  14       18.15       18.08      2.80 o
   2   4  14       20.08       22.89      4.52 o
  -9   5  14        0.80        1.06      1.63 o
  -8   5  14       11.59        8.60      1.89 o
  -7   5  14        2.77        1.77      1.54 o
  -6   5  14       11.94       12.70      1.99 o
  -5   5  14        0.01       -0.16      1.33 o
  -4   5  14        3.02        0.40      2.00 o
  -3   5  14        1.76       -0.99      1.78 o
  -2   5  14       21.19       22.00      3.73 o
  -1   5  14        6.43        4.17      2.17 o
   0   5  14       11.18       10.03      2.66 o
   1   5  14       23.22       23.88      2.99 o
  -8   6  14       15.48       15.91      2.19 o
  -7   6  14        7.77        7.89      2.41 o
  -6   6  14       19.72       18.89      2.91 o
  -5   6  14       38.30       32.76      3.29 o
  -4   6  14        5.72        4.52      2.26 o
  -3   6  14        0.23        1.20      2.66 o
  -2   6  14        4.52        4.04      2.16 o
  -1   6  14        0.05        0.11      1.92 o
   0   6  14        4.10        4.13      2.26 o
  -6   7  14        0.82        1.73      2.07 o
  -5   7  14        0.28       -0.48      1.97 o
  -4   7  14        0.86        0.53      1.88 o
  -3   7  14        2.03        2.51      2.11 o
  -2   7  14        3.33        5.13      2.24 o
 -10   1  15        0.92       -0.43      1.97 o
  -9   1  15        0.29        2.02      2.40 o
  -8   1  15        4.92        5.25      3.59 o
  -7   1  15       15.52       16.96      2.61 o
  -6   1  15       21.03       21.72      2.91 o
  -5   1  15        0.21        0.82      1.52 o
  -4   1  15       20.01       22.97      2.34 o
  -3   1  15        8.57        8.16      1.76 o
  -2   1  15        0.00        0.65      1.98 o
  -1   1  15        0.33        0.80      1.88 o
   0   1  15        0.10        0.80      2.07 o
   1   1  15        0.18       -1.97      1.97 o
   2   1  15        0.06       -1.88      1.88 o
 -10   2  15        8.19        5.59      2.26 o
  -9   2  15        1.74        1.06      1.88 o
  -8   2  15        8.19        4.78      2.24 o
  -7   2  15       29.02       38.31      3.48 o
  -6   2  15       45.91       47.25      3.02 o
  -5   2  15        4.84        4.73      2.02 o
  -4   2  15        0.06       -0.86      1.37 o
  -3   2  15        4.52        4.55      1.64 o
  -2   2  15        9.32        6.65      2.57 o
  -1   2  15        0.36        0.58      1.45 o
   0   2  15        0.47        3.64      4.26 o
   1   2  15        0.97        1.49      2.16 o
   2   2  15        5.24        0.27      3.19 o
  -9   3  15        0.35        1.56      1.97 o
  -8   3  15        2.96        4.92      2.26 o
  -7   3  15       23.94       27.44      3.02 o
  -6   3  15       39.84       33.88      2.70 o
  -5   3  15        2.14        4.66      1.71 o
  -4   3  15       10.85        9.80      1.87 o
  -3   3  15       37.61       35.89      2.74 o
  -2   3  15        6.74        7.13      1.81 o
  -1   3  15       11.22       10.40      1.97 o
   0   3  15       22.07       21.36      2.88 o
   1   3  15        7.54        6.65      3.73 o
  -9   4  15        4.54        7.19      2.26 o
  -8   4  15        1.66       -0.65      2.10 o
  -7   4  15        4.02        4.24      1.74 o
  -6   4  15        0.06       -1.17      1.48 o
  -5   4  15        0.00       -1.37      1.37 o
  -4   4  15       12.36       10.61      1.89 o
  -3   4  15        9.27       10.51      1.93 o
  -2   4  15        5.39        7.02      2.43 o
  -1   4  15       15.81       14.09      2.69 o
   0   4  15       15.13       13.97      2.69 o
  -8   5  15        0.57        0.49      1.57 o
  -7   5  15        5.60        7.42      1.89 o
  -6   5  15        1.99        0.52      1.58 o
  -5   5  15        0.48       -0.80      1.51 o
  -4   5  15        1.05        2.56      2.16 o
  -3   5  15        0.19       -1.78      1.78 o
  -2   5  15        2.46        3.97      2.11 o
  -1   5  15        0.98        0.92      2.04 o
  -5   6  15        0.14       -0.58      1.97 o
  -4   6  15        0.12       -1.78      1.78 o
  -3   6  15        0.12       -1.85      1.85 o
  -9   0  16        0.17       -1.86      2.66 o
  -8   0  16        9.11       11.45      3.73 o
  -7   0  16       37.59       49.77      5.59 o
  -6   0  16        3.10        1.60      2.93 o
  -5   0  16        5.26        5.59      3.46 o
  -4   0  16        0.08        1.06      2.93 o
  -3   0  16        0.16        1.06      2.93 o
  -2   0  16        0.12       -2.40      2.40 o
  -1   0  16        2.96        5.32      3.19 o
   0   0  16        2.43        5.06      3.46 o
  -9   1  16        0.04       -1.86      1.86 o
  -8   1  16        2.08        2.59      2.16 o
  -7   1  16       11.16       12.50      2.72 o
  -6   1  16        2.47        0.27      2.07 o
  -5   1  16        4.63        5.19      2.26 o
  -4   1  16        3.76        2.18      1.68 o
  -3   1  16        1.94       -1.52      1.52 o
  -2   1  16        3.31        3.86      2.26 o
  -1   1  16        0.16       -1.61      1.97 o
   0   1  16        6.22        8.23      2.54 o
  -8   2  16        7.95       10.17      7.19 o
  -7   2  16        4.15        2.40      2.93 o
  -6   2  16        0.38       -1.17      1.62 o
  -5   2  16        1.08       -0.23      1.63 o
  -4   2  16        0.00       -1.43      1.43 o
  -3   2  16        3.35        3.86      1.76 o
  -2   2  16        0.99        0.96      1.62 o
  -1   2  16        0.24       -1.67      2.04 o
   0   2  16        0.01       -2.04      2.04 o
  -8   3  16       16.22       28.59      6.79 o
  -7   3  16        1.21       -1.47      1.58 o
  -6   3  16        0.06       -0.89      1.54 o
  -5   3  16        4.69        4.81      1.83 o
  -4   3  16        4.04        2.29      1.68 o
  -3   3  16        0.55        0.98      1.63 o
  -2   3  16        0.54        0.19      1.56 o
  -1   3  16        4.62        5.97      2.36 o
  -6   4  16        0.59        0.28      1.62 o
  -5   4  16        4.07        2.57      1.84 o
  -4   4  16        0.01       -0.63      1.62 o
  -3   4  16        0.35       -1.18      1.97 o
  -2   4  16        1.31        3.38      2.30 o
  -6   1  17        0.02        1.06      2.26 o
  -5   1  17        0.30        1.20      2.26 o
  -4   1  17        0.00       -0.77      1.94 o
  -3   1  17        0.00        1.06      2.26 o
 
